# Supplementary material for: Hypothalamic astrocyte NAD+ salvage pathway mediates the coupling of dietary fat overconsumption in a mouse model of obesity
Source: Nat Commun. 2024 Mar 7;15:2102. doi: 10.1038/s41467-024-46009-0 (PMC10920699; doi:10.1038/s41467-024-46009-0)
Supplement: Supplementary file 4 — Source Data [file 41467_2024_46009_MOESM4_ESM.zip]

Archive with 2 entries (2 files):
- Source data_main figures.xlsx
- Source data_supplementary figures.xlsx
