# Supplementary material for: Hypothalamic astrocyte NAD+ salvage pathway mediates the coupling of dietary fat overconsumption in a mouse model of obesity
Source: Nat Commun. 2024 Mar 7;15:2102. doi: 10.1038/s41467-024-46009-0 (PMC10920699; doi:10.1038/s41467-024-46009-0)
Supplement: Supplementary file 4 — Source Data [file 41467_2024_46009_MOESM4_ESM.zip › Source data_main figures.xlsx]

## Sheet: Figure 1a
Group	Cell number	Hypothalamic Neuron NAD+ contents (pmol / mg)
		Treatment Time
		6 h	24 h	48 h
Vehicle	1	498.615	234.348	258.823
	2	448.423	254.935	187.955
	3	336.364	268.21	168.593
Oleate (200 μM)	1	361.368	399.029	247.244
	2	468.485	435.539	242.456
	3	342.07	595.235	275.599
Palmitate (200 μM)	1	1293.47	56.9579	31.7307
	2	1366.57	80.695	29.7297
	3	1168.93	48.2191	21.0863

## Sheet: Figure 1b
Group	Cell number	Hypothalamic Astrocytes NAD+ contents (pmol / mg)
		Treatment Time
		6 h	24 h	48 h
Vehicle	1	82.4742	148.65	119.87
	2	129.147	147.986	112.778
	3	136.004	136.049	109.08
Oleate (200 μM)	1	113.684	128.884	101.883
	2	138.222	117.833	125.372
	3	113.014	109.378	98.8352
Palmitate (200 μM)	1	108.768	218.312	280.889
	2	143.259	233.584	260.436
	3	169.291	238.883	215.849

## Sheet: Figure 1d
Group	Cell number	Hypothalamic Neuron RT-qPCR
		Nrk1 / Gapdh	Nrk2 / Gapdh	Nampt / Gapdh	Nmnat1 / Gapdh	Nmnat2 / Gapdh	Nmnat3 / Gapdh	Naprt / Gapdh	Qaprt / Gapdh	Nadsyn / Gapdh
Vehicle	1	0.965	0.861	0.976	0.928	1.079	1.102	1.014	0.924	1.054
	2	1.178	0.948	0.975	0.875	0.745	0.957	1.065	1.048	0.994
	3	0.857	1.191	1.049	1.196	1.176	0.941	0.921	1.028	0.952
Palmitate (200 μM)	1	0.817	1.306	1.121	0.402	0.238	0.476	0.374	0.951	0.886
	2	0.425	1.094	1.018	0.412	0.613	0.716	0.651	0.88	0.957
	3	0.652	0.74	0.91	0.602	0.377	0.778	0.355	0.734	1.422
Group	Cell number	Hypothalamic Astrocytes RT-qPCR
		Nrk1 / Gapdh	Nrk2 / Gapdh	Nampt / Gapdh	Nmnat1 / Gapdh	Nmnat2 / Gapdh	Nmnat3 / Gapdh	Naprt / Gapdh	Qaprt / Gapdh	Nadsyn / Gapdh
Vehicle	1	0.908	1.096	1.195	0.737	1.073	1.254	1.08	1.03	0.853
	2	1.212	0.932	0.958	1	0.928	0.999	0.869	0.911	1.161
	3	0.88	0.972	0.847	1.263	0.998	0.747	1.049	1.054	0.985
Palmitate (200 μM)	1	0.752	1.072	2.741	1.016	0.865	1.318	0.252	1.218	1.332
	2	1.243	1.07	2.654	1.073	0.92	1.041	0.331	0.918	1.902
	3	0.998	1.368	2.92	1.009	1.141	1.207	0.291	1.188	1.842

## Sheet: Figure 1e
Hypothalamic Astrocytes
Group	Cell number	NAMPT - band intensity	β-ACTIN - band intensity	iNAMPT/β-ACTIN
Vehicle	1	39332.9	75531.4	0.52075
	2	40307.6	75140.3	0.536431
	3	42515.5	80758.2	0.526454
Palmitate (200 μM)	1	61814.4	75658.2	0.817022
	2	61063.7	73353.3	0.83246
	3	77577.1	73472.2	1.05587

## Sheet: Figure 1f
Hypothalamic Astrocytes
Group	Cell number	NAMPT activity (fold change)
Vehicle	1	1.10271
	2	0.716756
	3	1.18054
Palmitate (200 μM)	1	4.82182
	2	3.7141
	3	6.04124

## Sheet: Figure 1g
Hypothalamic Astrocytes
Group	Cell number	NAD+ contents (pmol / mg)
Vehicle	1	75.5484
	2	112.872
	3	42.377
FK866 (500 nM)	1	66.6673
	2	77.644
	3	57.7798
Palmitate (200 μM)	1	190.37
	2	191.571
	3	185.068
Palmitate (200 μM) + FK866 (500 nM)	1	78.8576
	2	105.426
	3	94.6331

## Sheet: Figure 1h
Hypothalamic Astrocytes				Hypothalamic Astrocytes RT-qPCR
Group	Cell number	NAD+ contents (pmol / mg)		Group	Cell number	Nampt / Gapdh
Vehicle	1	17.9136		siControl	1	0.871
	2	22.2179			2	1.033
	3	19.9041			3	1.096
siNampt	1	22.2179		siNampt	1	0.219
	2	13.7205			2	0.255
	3	10.9472			3	0.239
Palmitate (200 μM)	1	79.4158
	2	77.6113
	3	75.9732
Palmitate (200 μM) + siNampt	1	28.8516
	2	42.1281
	3	35.7379

## Sheet: Figure 1i
Group	Cell number	Hypothalamic Astrocytes NADH contents (pmol / mg)
		Treatment Time
		24 h	48 h
Vehicle	1	82.5701	61.3512
	2	49.0438	63.5041
	3	66.9806	66.6667
Palmitate (200 μM)	1	57.0447	67.0693
	2	81.2249	74.7257
	3	80.382	77.2054

## Sheet: Figure 1j
Hypothalamic Astrocytes
Group	Animal number	Nampt expression / Astrocyte (arbitrary units)
Chow diet	1	0.180283	0.225677	0.20259	0.217625	0.219932	0.219329	0.206138	0.199888	0.136132	0.145248	0.167169	0.137491	0.154119	0.144667	0.129413	0.178431	0.150669	0.155227	0.118793	0.119989	0.133248	0.17898	0.208224	0.189039	0.160295	0.170939	0.159301	0.174556	0.173374	0.142053
	2	0.223761	0.157991	0.167044	0.178812	0.166733	0.185286	0.174939	0.19317	0.162492	0.209311	0.259754	0.162226	0.181422	0.160566	0.155566	0.16923	0.163725	0.140241	0.132475	0.111371	0.097068	0.115928	0.148553	0.152023	0.160595	0.15741	0.164603	0.171029	0.183081	0.202649
	3	0.128429	0.151957	0.144843	0.108864	0.105167	0.139668	0.109842	0.166423	0.181064	0.127132	0.12896	0.163878	0.129211	0.153194	0.117639	0.143677	0.154616	0.12025	0.14302	0.15663	0.141043	0.123671	0.118701	0.129684	0.139773	0.139232	0.134384	0.136444	0.127273	0.136898
	4	0.159064	0.148831	0.172635	0.143044	0.107557	0.122228	0.130556	0.121771	0.144629	0.14811	0.149609	0.16992	0.155965	0.166169	0.13576	0.127738	0.143724	0.158333	0.153761	0.149823	0.135849	0.148791	0.147201	0.142553	0.145445	0.144884	0.158112	0.144099	0.151528	0.142271
High fat diet (4 weeks)	1	0.237448	0.19492	0.229974	0.238848	0.20824	0.26304	0.283729	0.230438	0.249806	0.28112	0.275378	0.261587	0.248961	0.265758	0.274486	0.242564	0.281343	0.213402	0.208531	0.264107	0.306868	0.3188	0.335008	0.244872	0.235392	0.224989	0.23885	0.23407	0.236006	0.237111
	2	0.23322	0.281782	0.264352	0.204597	0.163643	0.360529	0.333759	0.256724	0.245982	0.27821	0.264677	0.223885	0.337114	0.364703	0.386022	0.455511	0.254942	0.397641	0.232052	0.363506	0.299844	0.281013	0.370322	0.278836	0.251681	0.218962	0.232917	0.394792	0.287647	0.275977
	3	0.251123	0.236589	0.263372	0.270277	0.297435	0.349563	0.30012	0.22185	0.345397	0.366573	0.334579	0.29268	0.285233	0.497659	0.536115	0.468034	0.19731	0.222518	0.262904	0.293516	0.301808	0.306804	0.309974	0.320402	0.315208	0.315888	0.309521	0.306226	0.312284	0.324915
	4	0.260135	0.290456	0.265649	0.242193	0.207264	0.282626	0.211373	0.280627	0.32095	0.294317	0.281589	0.306066	0.239194	0.232128	0.27916	0.13412	0.258895	0.281883	0.189306	0.260173	0.283156	0.262051	0.273931	0.288208	0.262148	0.278726	0.261269	0.297533	0.265745	0.250932
Cortical Astrocytes
Group	Animal number	Nampt expression / Astrocyte (arbitrary units)
Chow diet	1	0.113526	0.164058	0.136939	0.11921	0.162855	0.20335	0.223722	0.18261	0.220526	0.20054	0.153963	0.166907	0.16538	0.145407	0.148427	0.115396	0.153604	0.165918	0.174437	0.168371	0.1734	0.175061	0.166872	0.197682	0.18359	0.191867	0.19145	0.15743	0.163882	0.177241
	2	0.189537	0.138566	0.121283	0.145796	0.111722	0.128527	0.119614	0.136191	0.087751	0.106249	0.132554	0.142509	0.115991	0.136767	0.106163	0.109154	0.085056	0.103547	0.113247	0.127369	0.132257	0.112064	0.124714	0.118849	0.126255	0.126232	0.126011	0.129938	0.126809	0.125081
	3	0.103889	0.129058	0.13514	0.101453	0.10198	0.124607	0.132145	0.125749	0.103667	0.103248	0.136611	0.149197	0.096559	0.144871	0.122437	0.100675	0.112878	0.119535	0.12381	0.122316	0.124926	0.121806	0.130227	0.130829	0.100633	0.110858	0.109727	0.120863	0.121977	0.122981
	4	0.133846	0.120873	0.119312	0.115652	0.11853	0.102774	0.114887	0.119587	0.121968	0.098462	0.122783	0.153089	0.148092	0.116834	0.105415	0.109942	0.099426	0.094444	0.116562	0.114801	0.114343	0.112086	0.116107	0.122222	0.121991	0.125024	0.112212	0.115	0.115267	0.120074
High fat diet (4 weeks)	1	0.126474	0.174566	0.186496	0.130219	0.157849	0.145292	0.135813	0.135425	0.1155	0.116209	0.128781	0.185102	0.144634	0.138606	0.165289	0.134148	0.127329	0.134825	0.134941	0.17752	0.129046	0.101932	0.098738	0.154718	0.176211	0.154055	0.161134	0.170722	0.160035	0.172028
	2	0.130664	0.184354	0.135379	0.133048	0.171894	0.182191	0.176293	0.156294	0.157065	0.097641	0.153078	0.168425	0.136601	0.175314	0.177377	0.152321	0.144758	0.126098	0.144375	0.148765	0.104616	0.123148	0.131288	0.125547	0.124898	0.129058	0.148327	0.144291	0.133201	0.145376
	3	0.168309	0.143893	0.173241	0.123976	0.169862	0.127867	0.119095	0.098836	0.111006	0.156323	0.141588	0.128336	0.12729	0.153711	0.080168	0.115157	0.087875	0.09709	0.120608	0.095434	0.132073	0.109793	0.119813	0.119367	0.125591	0.131958	0.132624	0.13195	0.135153	0.118506
	4	0.108945	0.125932	0.139425	0.120031	0.129246	0.142608	0.116351	0.119577	0.122624	0.120231	0.14122	0.129673	0.197837	0.143928	0.138294	0.119223	0.138393	0.133684	0.145851	0.120376	0.157992	0.197428	0.143539	0.136674	0.105089	0.12817	0.154258	0.131362	0.129795	0.138743
Hippocampal Astrocytes
Group	Animal number	Nampt expression / Astrocyte (arbitrary units)
Chow diet	1	0.196579	0.125478	0.193045	0.139988	0.124531	0.145274	0.216901	0.145053	0.14013	0.14793	0.14711	0.146608	0.157957	0.162368	0.246585	0.161719	0.221666	0.14744	0.140337	0.212441	0.171446	0.158756	0.164034	0.170712	0.165552	0.16356	0.164263	0.161782	0.157389	0.157154
	2	0.184593	0.249808	0.145985	0.202377	0.194736	0.187117	0.239508	0.229161	0.14318	0.219184	0.126102	0.149049	0.139568	0.170486	0.123731	0.153465	0.237952	0.221723	0.16882	0.154396	0.16138	0.173716	0.165653	0.144808	0.135802	0.139265	0.146159	0.139833	0.13565	0.135511
	3	0.157253	0.231211	0.1521	0.237781	0.152057	0.197888	0.190039	0.145729	0.188375	0.134847	0.127232	0.126558	0.158324	0.149725	0.138419	0.13012	0.127094	0.115756	0.11446	0.130554	0.15224	0.150074	0.151357	0.152681	0.152804	0.146493	0.15915	0.159051	0.153695	0.154709
	4	0.185487	0.167481	0.165467	0.102843	0.131084	0.125745	0.127726	0.152934	0.178587	0.145252	0.14914	0.122698	0.120624	0.131075	0.141059	0.145079	0.152845	0.130864	0.107001	0.09793	0.140817	0.139021	0.138149	0.137773	0.143827	0.132782	0.142847	0.132514	0.136511	0.128248
High fat diet (4 weeks)	1	0.190743	0.127992	0.126511	0.144599	0.12783	0.137104	0.135255	0.154419	0.141795	0.177652	0.19223	0.129985	0.142253	0.139335	0.144059	0.198803	0.212858	0.193296	0.109535	0.100321	0.159909	0.161724	0.164814	0.157211	0.15376	0.159071	0.169668	0.157459	0.153464	0.138981
	2	0.105155	0.209024	0.2016	0.150225	0.23043	0.152811	0.180367	0.169335	0.271438	0.153749	0.153826	0.22162	0.142421	0.122951	0.160115	0.161164	0.116211	0.127045	0.136272	0.124446	0.132676	0.134544	0.136207	0.13805	0.139277	0.137278	0.136794	0.138135	0.13627	0.14461
	3	0.117749	0.139299	0.138051	0.182152	0.129907	0.140444	0.219863	0.143656	0.141254	0.139054	0.149918	0.182725	0.210175	0.245892	0.149981	0.147384	0.209041	0.229914	0.142281	0.156479	0.160863	0.162677	0.159009	0.164848	0.150973	0.1574	0.15857	0.165393	0.157972	0.15514
	4	0.150963	0.148966	0.16127	0.162928	0.141142	0.138779	0.131441	0.141856	0.131732	0.119084	0.133811	0.163843	0.135052	0.11339	0.151153	0.16161	0.148917	0.144577	0.205799	0.22132	0.173458	0.171534	0.158974	0.183855	0.169248	0.149263	0.131521	0.146403	0.145623	0.14292

## Sheet: Figure 1k
Hypothalamic Astrocytes RT-qPCR
Group	Animal number	Nampt / Gapdh
Chow diet	1	1.31684
	2	1.1477
	3	0.535455
High fat diet (4 weeks)	1	5.74414
	2	2.88649
	3	3.23917
Cortical Astrocytes RT-qPCR
Group	Animal number	Nampt / Gapdh
Chow diet	1	0.930926
	2	1.09487
	3	0.974203
High fat diet (4 weeks)	1	1.01421
	2	0.930483
	3	0.856044
Hippocampal Astrocytes RT-qPCR
Group	Animal number	Nampt / Gapdh
Chow diet	1	0.917285
	2	1.08307
	3	0.999645
High fat diet (4 weeks)	1	0.87963
	2	0.896407
	3	0.889437

[truncated: 46 more sheets: Figure 1l, Figure 2b, Figure 2c, Figure 2d, Figure 2e, Figure 2f, Figure 2g, Figure 2h, Figure 2i, Figure 2j, Figure 2k, Figure 2l, Figure 2o, Figure 2p, Figure 3a, Figure 3b, Figure 3c, Figure 3d, Figure 3e, Figure 3f …]
