# Supplementary material for: Hypothalamic astrocyte NAD+ salvage pathway mediates the coupling of dietary fat overconsumption in a mouse model of obesity
Source: Nat Commun. 2024 Mar 7;15:2102. doi: 10.1038/s41467-024-46009-0 (PMC10920699; doi:10.1038/s41467-024-46009-0)
Supplement: Supplementary file 4 — Source Data [file 41467_2024_46009_MOESM4_ESM.zip › Source data_supplementary figures.xlsx]

## Sheet: Supple Figure 1
Supplementary Figure 1
Group	Cell number	N1 cell viability (%)
BSA	1	99.6222
	2	98.695
	3	96.7376
	4	100.137
	5	100.446
	6	104.361
Palmitate 100 μM	1	99.8283
	2	99.2102
	3	99.1071
	4	102.198
	5	99.9313
	6	103.125
Palmitate 200 μM	1	97.9739
	2	96.3256
	3	97.8709
	4	97.6648
	5	99.1071
	6	101.889
Palmitate 500 μM	1	96.0165
	2	96.6346
	3	96.4286
	4	95.8104
	5	99.3132
	6	99.4162
Palmitate 750 μM	1	77.3695
	2	84.0659
	3	86.9506
	4	87.8778
	5	86.1264
	6	82.0055
Palmitate 1000 μM	1	21.8407
	2	27.3008
	3	28.125
	4	32.658
	5	28.5371
	6	22.8709

## Sheet: Supple Figure 2
Supplementary Figure 2a
Group	Animal number	Body weight gain (g)
		9-week-old (CD)	10-week-old (CD)	11-week-old (CD)	12-week-old (CD)	13-week-old (HFD 1W)	14-week-old (HFD 2W)	15-week-old (HFD 3W)	16-week-old (HFD 4W)
hGFAP-CreERT2	1	1.86	1.83	2.65	3.08	6.27	8.75	10.09	11.58
	2	1.6	1.96	3.16	3.45	5.9	7.89	9.01	12.97
	3	1.36	1.21	2.71	3.07	6.33	8.1	10.95	11.38
	4	2.33	2.1	3.31	3.54	6.43	8.29	10.69	12.38
	5	1.11	1	1.86	2.23	4.81	5.93	8.27	9.8
	6	1.88	2.77	2.77	2.99	6.44	10.41	10.86	12.82
	7	1.09	1.52	2.06	2.43	4.78	5.71	7.23	9.03
	8	1.49	1.96	3.19	3.37	6.34	10.16	11.34	12.11
Namptf/f	1	1.48	2.25	2.81	3.04	5.65	11.02	12.31	13.73
	2	1.57	2.64	3.48	3.51	4.82	9.16	10.35	11.73
	3	1	1.44	3.01	3.32	6.85	5.23	8.57	12.51
	4	0.87	1.83	3.08	3.6	7.96	9.23	11.8	11.69
	5	1.02	1.54	2.27	2.55	5.9	9.36	9.85	12.36
	6	1.6	2.31	2.85	3.08	6.04	6.99	7.75	12.64
	7	1.1	1.54	2.11	2.4	4.68	6.94	7.08	9.61
Supplementary Figure 2b
Group	Animal number	Calorie intake (kcal / week)
		CD	HFD
hGFAP-CreERT2	1	71.0078	111.913
	2	76.4362	112.789
	3	75.3565	96.5186
	4	70.1848	94.3174
	5	72.0345	91.9852
	6	73.7635	90.1244
	7	70.668	83.1805
	8	70.0716	74.4719
Namptf/f	1	73.454	112.054
	2	80.9133	99.1291
	3	73.469	96.0433
	4	71.8307	96.1384
	5	76.3531	94.2803
	6	74.3902	90.9429
	7	75.2131	78.0971
Supplementary Figure 2c
Group	Animal number	CD Calorie intake (kcal / week)
Nampt-WT : CD	1	67.6137
	2	59.869
	3	69.947
	4	70.2859
	5	71.3551
	6	75.3037
	7	72.6612
	8	66.8552
Nampt-AKO : CD	1	70.0638
	2	63.5856
	3	73.2576
	4	71.9042
	5	71.2154
	6	71.9553
	7	74.9828
	8	63.9712
Supplementary Figure 2d
Group	Animal number	Energy expenditure (kcal/kg/h)
		Day 1																								Day 2
		Day												Night												Day												Night
		8AM	9AM	10AM	11AM	12PM	1PM	2PM	3PM	4PM	5PM	6PM	7PM	8PM	9PM	10PM	11PM	12AM	1AM	2AM	3AM	4AM	5AM	6AM	7AM	8AM	9AM	10AM	11AM	12PM	1PM	2PM	3PM	4PM	5PM	6PM	7PM	8PM	9PM	10PM	11PM	12AM	1AM	2AM	3AM	4AM	5AM	6AM	7AM
Nampt-WT (CD)	1	20.5505	20.8362	11.626	12.223	18.5157	17.2033	31.6376	21.4146	21.5203	22.662	24.0697	14.2764	28.0209	31.554	44.4309	39.5889	40.1185	45.5935	49.7352	49.7909	46.8211	26.7666	29.8537	32.6911	25.6167	26.899	38.2033	20.5575	18.7666	24.748	18.6132	26.9617	19.813	15.8328	18.7247	18.1463	16.5017	23.0453	28.6585	28.7875	32.9617	32.8293	35.4355	37.108	36.5285	26.9338	28.6829	25.9756
	2	13.4786	23.2714	12.1417	19.1214	26.2714	18.4083	22.1786	21.0714	21.4833	23.8857	18.7357	19.4667	32.5571	46.7214	50.2083	51.4357	50.2	42.9417	34.0714	47.6214	44	23.7357	33.6	39.6333	36.7	33.8429	20.6667	22.1857	29.2429	17.7667	25.1929	15.2929	17.0917	16.2714	21.15	15.3917	20.4143	37.4	42.3833	42.2	42.4286	40.7417	38.35	25.2286	30.4833	30.0357	34.8786	26.6167
	3	30.559	20.9472	14.067	25.0155	23.3929	26.4764	20.8463	28.2919	31.1685	21.2189	28.3851	19.2301	40.7609	40.6134	52.4275	51.2888	51.5994	50.4982	35.8075	49.0373	49.6739	29.1537	41.413	29.9004	41.4596	25.2329	27.3641	32.8804	21.1879	28.5145	25.4891	27.795	21.1141	19.014	19.6584	26.2862	18.6646	28.2376	32.5181	38.0047	37.4767	43.1703	38.9907	39.5264	27.6721	38.8354	31.5683	25.9149
	4	32.0314	22.3287	25.0867	23.9637	30.3964	31.4644	31.2964	30.4046	29.8651	34.7977	27.5723	25.5588	38.877	44.2857	53.7765	53.1792	53.8976	57.0906	58.4228	60.1982	52.341	41.5524	51.9158	36.0405	39.3642	38.9761	26.9846	35.7969	24.9959	36.1946	30.4707	26.5235	27.1387	28.877	23.5012	29.027	28.2989	35.3262	41.7919	41.1974	50.8918	48.8632	47.3906	49.3311	48.6224	37.1181	43.6499	30.3276
	5	15.616	23.827	16.0321	14.7903	20.7929	16.6743	16.7955	20.2097	16.5826	15.8978	23.3683	19.5948	29.8624	33.1062	29.0214	27.7195	27.2018	25.9098	21.7759	19.4233	21.9648	15.924	29.8231	19.7936	20.4587	21.6645	13.3257	17.3132	16.6907	14.8242	15.7274	11.6841	16.6284	15.0393	14.6789	18.555	24.4233	27.9096	23.9755	24.135	28.1651	28.2263	27.4771	21.3696	16.896	21.6514	16.5858	18.792
	6	21.7711	32.8822	16.6472	23.868	17.736	20.1267	22.7485	17.995	26.2281	24.0434	19.8997	33.9961	35.2047	44.1019	39.8246	39.0727	36.3743	38.8012	34.8956	25.1378	27.193	36.6165	22.1888	27.3587	19.1729	22.7402	17.2807	24.2439	17.0008	25.692	27.051	17.2097	20.5556	18.137	29.6324	19.9903	36.8755	33.35	34.5712	37.8195	39.0894	37.076	30.4428	24.5865	29.8343	30.7101	25.3634	27.4756
	7	22.9193	22.8261	17.5725	26.4984	16.8711	18.5236	20.1786	19.2469	23.4873	19.2857	17.8339	23.0163	30.0932	29.3556	23.4058	31.4907	24.0683	26.3587	36.1724	36.5062	37.6268	36.972	36.2422	30.163	21.3975	24.2469	25.2174	16.9255	21.7547	16.2591	22.7562	18.1444	20.5525	21.2811	22.8261	25.0996	25.8773	37.0419	34.7554	34.736	33.3307	28.7681	24.8059	28.5016	29.4022	29.278	28.3307	18.5779
	8	23.0726	27.925	18.0912	28.3559	18.8348	27.0391	25.1397	23.5754	32.6443	20.9258	29.5531	26.7691	34.597	44.0543	41.0149	39.5132	28.1564	36.0894	40.008	37.2865	26.676	33.32	33.6393	31.3966	28.8747	25.0758	22.5791	22.3304	23.9346	24.0782	21.6121	23.743	25.987	25.7223	23.344	26.7412	33.3919	38.0287	36.5736	37.5818	31.0215	37.1229	31.6121	28.8587	36.7784	33.4717	32.6816	33.1937
Nampt-AKO (CD)	1	12.1989	13.2983	13.848	12.8641	18.3894	19.4608	17.7451	24.5168	23.8317	17.6541	21.3235	13.7418	22.7031	33.3333	36.9853	35.3361	36.9958	28.219	30.049	29.1106	23.75	22.0378	24.8319	26.1765	17.7031	17.7241	15.2941	23.5784	13.1513	17.8595	13.8725	13.5784	14.9101	13.5084	16.5196	11.3889	16.5826	18.5364	27.5572	24.4048	25.105	25.8824	15.6162	20.4482	20.4085	13.3193	21.3235	15.3513
	2	14.5841	20	18.6181	16.2658	27.7034	20.3903	24.1682	27.5136	34.8418	22.2514	21.9892	23.3122	29.141	51.4376	46.4135	57.0253	52.5588	53.3333	44.3761	40.7414	36.9093	29.8192	42.0976	42.289	27.7215	37.2152	23.8502	23.4358	24.4937	30.9599	26.1664	18.8156	24.1561	24.792	21.2025	25.7384	20.1537	35.0542	38.7131	35.9313	33.7161	42.289	39.4665	43.8246	42.6266	30.1899	40.1447	29.7363
	3	21.2787	15.4938	25.8951	17.9894	28.6508	23.6317	34.1887	27.4868	34.3827	32.4339	22.9894	31.4198	30.6526	46.5344	63.4774	65.1587	65.388	64.3519	64.1358	59.2504	34.8971	46.4198	58.1481	35.1749	35.8907	31.552	43.3951	31.8254	36.2522	32.644	26.0406	23.8536	32.4486	22.7513	26.2257	23.251	24.321	32.0988	39.9486	46.8959	49.4268	49.5885	48.7037	49.03	47.8189	34.7795	46.164	28.9403
	4	24.0275	20.3873	19.9799	20.9639	34.0534	25.0502	31.0929	29.9484	31.1747	28.4596	28.6919	25.8233	30.5336	48.5542	54.8494	56.8675	59.1652	59.0462	61.3081	61.463	56.496	46.833	45.611	40.492	41.0757	32.7453	36.3153	26.1102	28.0895	24.9096	38.0637	19.8451	22.6104	22.1601	29.9398	21.3755	23.8038	30.2151	39.3072	42.5043	45.9897	45.4518	46.9019	47.1084	46.2048	45.2926	39.6902	36.1345
	5	22.337	16.9084	14.6923	14.4615	18.7766	18.8547	17.685	16.6447	20.6838	23.1209	21.0916	26.6239	31.8755	36.4762	31.4615	23.4432	23.9634	30.7009	30.5055	19.2381	24.5214	25.1795	26.0952	21.9829	22.6081	19.9707	17.3675	20.7106	19.5018	16.4274	19.6264	17.6777	25.3675	17.2821	22.3736	22.5641	29.0623	30.359	24.2564	24.5055	28.6081	31.9744	31.9634	26.0366	24.4274	20.2784	27.0989	17.0769
	6	31.1074	30.2705	17.6824	21.4962	29.1293	18.0966	20.6171	23.3305	33.787	20.5748	29.6703	27.6036	45.6382	48.7067	42.6923	40.6171	33.3643	38.2347	34.59	21.3187	27.86	18.6644	35.1986	27.4556	24.4886	26.6779	24.2406	19.5943	20.8876	26.0947	17.3373	26.2215	18.3333	19.9915	32.9163	23.2347	41.8005	40.5325	34.3393	31.4708	34.8436	37.7909	31.9019	26.7202	25.2268	25.5452	32.0964	27.1105
	7	23.933	22.8395	19.9177	36.0935	20.7231	22.1502	21.7372	31.9929	20.0514	30.0441	26.4991	26.9547	45.2028	47.7425	41.749	38.8272	30.7496	42.6132	33.8624	23.5891	28.5391	38.5362	32.6984	26.8416	18.7919	24.4709	23.786	19.2328	21.8078	33.323	20.5203	22.9012	23.2716	29.6737	22.1958	28.9609	35.291	41.8342	29.856	33.3598	33.6067	33.4259	30.6437	39.321	28.5597	27.9982	35.5996	30.5247
	8	22.1099	18.5055	29.4359	17.9853	25.1868	20.1709	18.4762	19.8974	20.4701	19.9853	24.9817	22.5897	38.3516	39.2527	37.4701	34.9963	34	21.8974	30.2125	34.3223	30.906	17.9267	31.5092	29.5812	16.7033	24.4249	16.8462	17.5971	23.1136	21.4701	17.6044	20.4249	16.8462	26.0952	25.7509	23.5214	33.6264	37.956	36.9487	36.381	35.5678	25.3162	23.9048	35.0842	29.1538	22.381	32.6593	17.3675
Supplementary Figure 2e
Group	Animal number	Respiratory Exchange Ratio (VCO2 / VO2)
		Day 1																								Day 2
		Day												Night												Day												Night
		8AM	9AM	10AM	11AM	12PM	1PM	2PM	3PM	4PM	5PM	6PM	7PM	8PM	9PM	10PM	11PM	12AM	1AM	2AM	3AM	4AM	5AM	6AM	7AM	8AM	9AM	10AM	11AM	12PM	1PM	2PM	3PM	4PM	5PM	6PM	7PM	8PM	9PM	10PM	11PM	12AM	1AM	2AM	3AM	4AM	5AM	6AM	7AM
Nampt-WT (CD)	1	0.948143	0.976571	0.9725	0.930429	0.881	0.854833	0.852714	0.929714	0.902	0.904143	0.927	0.986833	0.930714	0.951429	0.962167	1.00286	1.00086	0.996167	0.99	0.976714	0.972167	0.955429	0.919571	0.9225	0.894286	0.849143	0.889	0.908429	0.892571	0.857	0.819	0.847857	0.992333	0.974857	0.927429	0.975667	0.91	0.863143	0.9515	0.983	0.980714	0.984333	0.996714	0.986	0.970333	0.980429	0.994571	1.00583
	2	1.06857	1.00829	1.004	1.004	0.968571	0.996833	0.901571	0.847857	0.833667	0.900429	0.877	0.872167	0.894429	0.972429	1.00283	1.01871	1.02286	1.02717	1.03229	1.03214	1.02033	1.036	1.02986	1.03417	1.018	1.00257	0.9525	0.932143	0.932143	0.924	0.887571	0.858	0.8535	0.893	0.919	0.910833	0.976143	0.971286	0.984833	1.00986	1.02886	1.02067	1.01271	1.04357	1.02917	1.03957	1.03371	1.036
	3	0.966571	0.941714	0.974167	0.902	0.883571	0.884167	0.869286	0.852286	0.839333	0.801714	0.885857	0.914667	0.930857	0.97	0.972667	0.992143	1.00029	0.993333	1.00714	1.01143	0.998	0.994571	1.00229	0.971667	0.961857	0.929714	0.891833	0.855571	0.834286	0.8145	0.808429	0.802143	0.877833	0.878	0.87	0.8695	0.857429	0.908	0.930667	0.974571	0.990429	0.9955	0.995	0.996714	0.999833	1.02429	1.00943	0.995667
	4	0.891429	0.829571	0.834667	0.833714	0.785571	0.836333	0.812429	0.784857	0.803833	0.819571	0.814	0.804833	0.839	0.856571	0.908	0.943429	0.960286	0.967667	0.972	0.975571	0.971167	0.964286	0.968714	0.941167	0.920429	0.930857	0.872833	0.885571	0.871571	0.899833	0.848857	0.849571	0.877667	0.876571	0.9	0.878833	0.834286	0.903571	0.915833	0.956429	0.959429	0.9645	0.956	0.945571	0.952667	0.922286	0.936429	0.892167
	5	0.950714	0.971429	0.945667	0.901571	0.918	1.03217	1.01471	0.918714	0.900833	0.881143	0.942714	0.965	0.954571	0.986286	1.01367	1.01829	1.02443	1.0125	1.00471	1.04943	1.0485	1.066	1.01257	0.968333	0.967714	1.00929	1.06067	0.981286	1.02929	0.995667	0.943571	0.923714	0.929333	0.991857	0.995143	0.940667	1.03214	1.04643	1.041	1.05886	1.04029	1.01967	1.00457	0.999143	1.01583	0.983571	1.00986	0.9815
	6	0.994	0.966429	0.964667	0.947143	0.949143	0.8795	0.930714	0.871286	0.892667	0.917286	0.869571	0.9155	0.871714	0.905429	0.958333	0.991286	0.981286	0.9875	0.988143	0.986857	0.994167	0.980714	0.947143	0.972667	0.942857	0.905571	0.876167	0.866286	0.810143	0.872	0.899571	0.943	0.871833	0.824714	0.907714	0.893333	0.865857	0.922571	0.9635	0.977	0.969143	0.966	0.981857	0.979	0.951833	0.969571	0.924143	0.917
	7	0.914286	0.855286	0.919833	0.860143	0.828571	0.841667	0.809571	0.795571	0.8015	0.793286	0.787286	0.777167	0.808	0.804571	0.850667	0.849429	0.896571	0.859667	0.917143	0.942	0.942	0.943143	0.925571	0.926667	0.928143	0.912143	0.9275	0.912286	0.873	0.8485	0.876429	0.929	0.888833	0.844	0.876	0.877333	0.849429	0.853714	0.875833	0.921429	0.936143	0.9385	0.943286	0.958286	0.9685	0.969857	0.959286	0.974333
	8	0.893571	0.877143	0.839333	0.852286	0.777714	0.837667	0.817143	0.837286	0.885667	0.781571	0.867429	0.817	0.846	0.884429	0.924167	0.952	0.950143	0.964167	0.954857	0.964429	0.952333	0.958286	0.953	0.930333	0.919143	0.895429	0.880667	0.864	0.809714	0.852167	0.784286	0.837714	0.8635	0.853429	0.855	0.844	0.861143	0.907429	0.931833	0.953857	0.943571	0.964167	0.948714	0.963	0.961833	0.944714	0.917143	0.938
Nampt-AKO (CD)	1	1.11729	1.07457	0.950333	0.930429	0.940429	0.893167	0.843857	0.833857	0.894	0.931714	0.909143	0.908667	0.940143	0.973429	0.986833	1.01371	1.01286	1.02917	1.00771	0.986	0.964833	0.981429	0.970857	0.931167	0.925857	0.880143	0.84	0.856571	0.891429	0.847333	0.850714	0.860429	0.916833	0.905429	0.891857	0.937167	0.92	0.947	0.912833	0.973714	0.964714	0.9295	0.985429	0.940286	0.933833	0.919286	0.893143	0.924833
	2	0.963429	0.922571	0.920833	0.889714	0.853	0.891167	0.883571	0.838143	0.852333	0.869143	0.850429	0.8775	0.901143	0.943571	0.980667	0.998571	1.00929	1.006	1.01729	1.014	1.018	1.009	0.998286	0.971833	0.953286	0.942429	0.947333	0.907429	0.924571	0.889667	0.896571	0.822	0.857333	0.937857	0.875857	0.955	0.924143	0.903857	0.931167	0.986714	1.01314	1.01267	1.01957	1.00586	1.00333	1.025	1.03243	1.02417
	3	0.992571	0.954143	0.975833	0.927571	0.907	0.920667	0.965714	0.935286	0.897333	0.879714	0.952429	0.946167	0.908143	0.943857	0.943167	0.960571	0.985286	0.990167	1.00329	1.00143	0.993667	1.00114	0.999571	0.958833	0.958286	0.912	0.901	0.875857	0.888857	0.8865	0.901714	0.830857	0.954333	0.937857	0.888286	0.822333	0.866714	0.860286	0.890333	0.947429	0.970286	0.968333	0.984714	0.983143	0.987667	0.992429	0.993714	0.988
	4	0.888714	0.918571	0.876333	0.861429	0.864714	0.788833	0.787571	0.856571	0.813333	0.860143	0.879286	0.8565	0.890143	0.909	0.916833	0.925429	0.957429	0.962667	0.962286	0.965714	0.947167	0.926	0.918571	0.9185	0.900143	0.801857	0.875167	0.820571	0.828143	0.807	0.825429	0.796429	0.772333	0.857429	0.845429	0.829	0.811714	0.886429	0.864667	0.916286	0.912857	0.938833	0.945571	0.93	0.933333	0.929429	0.895857	0.922667
	5	1.04671	0.999429	0.948667	0.933714	0.881286	0.984333	0.989857	0.905	0.9295	1.02414	1.03743	0.983333	0.984714	0.995429	1.02167	1.06	1.06943	1.035	1.03886	1.06429	1.07083	1.10343	1.06986	1.0825	1.07329	1.079	1.10567	1.08271	1.08743	1.05633	1.043	0.983429	0.988333	0.998429	0.994857	0.998667	0.948571	0.997	1.01567	1.03686	1.03886	1.02033	0.998286	0.999143	0.996333	1.02943	0.977714	0.969667
	6	0.943	0.935857	0.956167	0.970857	0.964714	0.937833	0.882143	0.871571	0.884333	0.894143	0.909	0.896667	0.863429	0.923571	0.942833	0.964571	0.945286	0.965333	0.956286	0.966286	0.956833	0.933429	0.914	0.894167	0.888143	0.880571	0.926833	0.933857	0.894429	0.909333	0.829286	0.852857	0.88	0.856429	0.889571	0.915333	0.918857	0.944571	0.938167	0.949143	0.947143	0.957	0.933714	0.949143	0.945167	0.918286	0.929714	0.9495
	7	0.919429	0.862	0.823167	0.91	0.877143	0.8375	0.790571	0.846143	0.820833	0.858571	0.861143	0.880333	0.898857	0.919857	0.921833	0.939714	0.937429	0.947167	0.934429	0.969714	0.9365	0.957571	0.932714	0.913667	0.909	0.861429	0.877167	0.859857	0.815571	0.895167	0.841	0.833286	0.902333	0.903714	0.877857	0.864333	0.882	0.932286	0.917	0.952714	0.949	0.9455	0.937286	0.96	0.949833	0.959857	0.957429	0.948667
	8	0.827857	0.748	0.792667	0.743571	0.765143	0.794667	0.767429	0.745857	0.736	0.740714	0.773	0.769	0.853714	0.877714	0.9035	0.922714	0.920571	0.867	0.913429	0.924571	0.889	0.832714	0.844857	0.880333	0.791	0.803857	0.737667	0.741714	0.749	0.777333	0.727143	0.798143	0.7715	0.823571	0.818714	0.820667	0.857429	0.884714	0.9	0.917571	0.928286	0.9165	0.908857	0.929571	0.908333	0.886571	0.915714	0.8615
Supplementary Figure 2f
Group	Animal number	Locomotor activity (counts / h)
		Day 1																								Day 2
		Day												Night												Day												Night
		8AM	9AM	10AM	11AM	12PM	1PM	2PM	3PM	4PM	5PM	6PM	7PM	8PM	9PM	10PM	11PM	12AM	1AM	2AM	3AM	4AM	5AM	6AM	7AM	8AM	9AM	10AM	11AM	12PM	1PM	2PM	3PM	4PM	5PM	6PM	7PM	8PM	9PM	10PM	11PM	12AM	1AM	2AM	3AM	4AM	5AM	6AM	7AM
Nampt-WT (CD)	1	684.857	730.286	0.166667	0	0.714286	0	471.429	0.571429	24	38.7143	454.429	0.833333	542.857	367.286	1535.5	424.429	224.571	852.833	1578	1222.14	890	7.28571	111.571	203	28.8571	0	641.571	7.28571	2.71429	22.3333	1.14286	619	102.667	0	5	42.6667	31	114.857	688.5	166.571	642.429	579	834	1983	1120.5	271.571	111	136.167
	2	37.5714	1617.14	42.5	456.857	888.143	7.33333	178	30.1429	1.5	95.1429	186.429	174.5	2321.57	3936.57	3425.33	2822.86	2338.43	1170.83	375.429	2824.86	1278.5	43.4286	107.571	1213.17	736.714	517.333	18.8571	141.571	398.571	0.833333	388.286	0.142857	51.5	0	52.5714	16.5	888.286	2864.86	4311.33	4289.14	4173.43	3824.17	3070.29	277.714	1121.17	942	2194.86	246.5
	3	1902.43	695.714	48	557.714	129.429	177.167	6.42857	123	546.167	29.1429	557.143	62.1667	2544.14	802	2230.33	1445.14	1272.43	1283.5	140.429	1063.71	983.167	67.1429	671.714	84.5	654.571	8.33333	63.7143	406.571	0.714286	401	66.7143	426.714	52.3333	13.8571	6.85714	717.333	23	157.429	484.833	510.286	657.571	891.667	1081.86	651.714	56.8333	973.571	423.571	30
	4	0	343.571	26.1667	1	271.714	26.3333	1.85714	133.714	1	4.57143	269.286	2.5	1658.43	1984	1891.83	1480.14	1212.86	1434.33	601.286	136	446	0	2647.86	344.167	887.429	461.667	0	123	303.286	0	145.143	0	167.167	67.5714	14.2857	160.333	999.857	2315.86	738	597.857	1861.14	2365	3027	645	112.833	882.286	76.5714	426.333
	5	93.2857	1453.29	20.6667	364.571	4.71429	74.6667	409.714	0	564.333	337.429	8.28571	1247	2553.71	3821.29	3493.67	2113.57	2570.86	2031.17	1638.71	122.429	701.333	2100	69.1429	843.167	20.2857	253.667	0.142857	404.286	7.42857	821.333	813.143	0	52.3333	0	806.286	20.3333	3240.71	2871.14	2194.5	2434.43	2855.57	2796.83	557	414.714	1079.83	821	435.571	1259.17
	6	238.429	63.7143	38.5	522.571	66	82.8333	67.8571	73.4286	250.5	71.8571	19.7143	231.167	303.286	491	137.667	695.143	171.857	312	769	960.429	1152.83	1806.29	2741	924	393	696.5	730.143	70.2857	333	8.66667	315.286	82.2857	178.667	305.714	183	664.333	711.429	4204.43	3564.83	2024.86	1416.29	928.667	202.714	907	877	701.714	524.429	110.167
Nampt-AKO (CD)	1	63	81.4286	137	48.1429	115.857	70	48.7143	95.7143	168.5	51.2857	169.714	27.6667	175.286	725.857	774	690.143	613.429	224.333	409.571	406	262.5	179.429	227.143	319.833	41.2857	49.8333	22.4286	316.143	47.8571	94	66.7143	79.1429	86.1667	48.8571	144.714	42.3333	183.143	158.286	1594.5	1083	1027.29	1597.83	168.286	678.571	721.167	128.429	610.857	257.333
	2	1.14286	350.571	135.833	1.57143	143.286	0	16.4286	2.85714	137.667	0	15.7143	149.833	196	2556.43	1265.33	1931.43	789.429	779.167	323.429	323.571	38.5	51.4286	876.286	501.167	47.4286	530.833	19.4286	73.1429	43.5714	466.333	72	0.428571	36.6667	32.7143	17.5714	340	37.2857	706.571	1537.83	1215.14	307.429	1075	761	1445	973.167	98.4286	1077.71	33.8333
	3	283.286	60.8571	637.667	32	291.571	45.3333	272.857	37.8571	154.167	113.714	101.571	943.667	482.571	2000.14	4841.5	4505.57	3033.71	2147.17	2010.71	1573	111	736.571	1810.29	166.667	158.286	318.667	1149.86	146.143	677.714	128.167	217.857	107	658.5	49.5714	224.143	184.833	518.286	351.857	978.5	1642.14	2467.43	3423.83	1867.29	1956.29	1574.67	471.429	1254.71	106.667
	4	208.286	2.14286	0.166667	0	146.429	22.3333	0	6.71429	181	178.714	155.571	259.333	1383.43	1763.14	1888	180.714	82.2857	1196.17	1759.71	9.57143	259.833	376.143	366.143	115.667	440.286	108	0.285714	122.857	37	6.33333	97.5714	48.5714	289.667	1.71429	14.5714	218.833	1340.86	1082.86	215.333	353.429	628.429	2124.5	2585.57	1203.71	623.167	26.5714	1762.86	55
	5	1165.57	989.714	30.1667	73	574.857	3.66667	28.7143	7	1196.33	112.857	993.571	732.167	4636.43	4600.14	3294.5	2642.43	887.571	2028.17	1350.43	24.7143	446.5	31.1429	1598.86	683.333	501	194.5	153	1	37.1429	449.333	16.7143	252.857	0	22.7143	1006.57	23	3322.71	2488.86	1220.83	1049.57	1003.57	1687.67	696.857	281.714	89.1667	297.714	1172.29	438.5
	6	324.571	111.857	87.5	856.714	40.8571	108.833	41	440.143	35	372.571	207.286	176.167	2506.71	2106.29	1692.33	745.429	294.429	1539.17	665.143	97.2857	201.833	892.857	644	350.167	70.8571	121.5	360.571	54.5714	108	930.833	51.7143	171.143	268.667	260.714	51.4286	323	1184.43	1508.14	332.167	415.143	546.143	484.5	253.286	581	113	139.714	481.286	600.333
Supplementary Figure 2g
Group	Animal number	GTT
		Blood glucose (mg / dl)
		0 min	15 min	30 min	60 min	120 min
Nampt-WT (CD)	1	62	280	256	192	90
	2	98	293	296	194	124
	3	90	291	285	230	110
	4	102	292	257	177	115
	5	76	293	272	181	112
	6	96	264	253	161	100
	7	80	243	233	215	116
	8	57	202	200	155	92
Nampt-AKO (CD)	1	66	238	232	158	93
	2	73	254	259	201	96
	3	66	272	271	210	84
	4	76	299	276	200	104
	5	109	223	215	165	121
	6	86	257	236	177	106
	7	85	231	259	206	109
	8	84	191	200	141	92
Supplementary Figure 2h
Group	Animal number	ITT
		Blood glucose (mg / dl)
		0 min	30 min	60 min	90 min	120 min
Nampt-WT (CD)	1	91	56	55	56	74
	2	112	63	52	64	77
	3	93	56	48	57	57
	4	94	57	63	68	75
	5	95	56	56	56	93
	6	108	64	65	79	96
	7	98	53	59	62	84
	8	85	55	49	57	72
Nampt-AKO (CD)	1	98	59	56	73	85
	2	89	49	43	51	63
	3	102	64	50	64	77
	4	110	68	73	82	86
	5	104	65	70	79	90
	6	90	51	54	70	71
	7	93	57	46	52	67
	8	84	52	47	63	71
Supplementary Figure 2i
Group	Animal number	BAT cell sizes (μm2)	iWAT cell sizes (μm2)	gWAT cell sizes (μm2)
Nampt-WT (HFD 4 weeks)	1	624.014	7008.76	9153.36
	2	583.08	6350.13	8066.38
	3	726.493	8014.26	7295.58
	4	812.264	8594.53	7209.89
	5	789.739	5408.93	7583.57
Nampt-AKO (HFD 4 weeks)	1	428.246	4356.19	6371.01
	2	388.454	2999.68	6180.1
	3	142.855	2286.39	4282.27
	4	305.685	3159.14	5958.73
	5	238.986	2192.44	4003.84
Supplementary Figure 2j
Group	Animal number	TH positive nerve fiber (Arbitrary unit / mm2)
		BAT	iWAT	gWAT
Nampt-WT (HFD 4 weeks)	1	0.018677	0.023974	0.013286
	2	0.012488	0.019087	0.013287
	3	0.019099	0.023895	0.014523
	4	0.012462	0.023817	0.014647
	5	0.014573	0.02202	0.013101
Nampt-AKO (HFD 4 weeks)	1	0.024081	0.036823	0.023433
	2	0.027274	0.041243	0.025942
	3	0.027675	0.038094	0.023488
	4	0.023695	0.036613	0.026373
	5	0.034934	0.048352	0.025237

## Sheet: Supple Figure 3
Supplementary Figure 3a
Group	Animal number	Body weight gain (g)
		8-week-old (CD)	9-week-old (CD)	10-week-old (CD)	11-week-old (CD)	12-week-old (CD)	13-week-old (CD)	14-week-old (CD)	15-week-old (HFD 1W)	16-week-old (HFD 2W)	17-week-old (HFD 3W)	18-week-old (HFD 4W)	19-week-old (HFD 5W)	20-week-old (HFD 6W)	21-week-old (HFD 7W)	22-week-old (HFD 8W)	23-week-old (HFD 9W)
Female Nampt-WT	1	19.29	19.68	20.51	20.23	21.56	22.83	21.28	22.12	23.13	24.79	25.02	28.58	26.99	28.92	32.86	32.7
	2	18.75	19.43	20.54	19.95	21.63	22.03	21.53	23.69	24.67	24.78	24.22	23.98	26.94	24.73	25.24	26.81
	3	18.2	18.46	18.95	18.64	19.94	20.82	20.36	21.61	23.23	24.57	24.31	25.78	25.15	27.72	27.77	30.92
	4	16.12	17.62	18.1	17.74	18.42	19.51	20.72	23.88	26.79	26.76	27.51	27.24	27.78	28.58	28.62	31.28
	5	17.84	19.52	19.68	18.58	19.65	20.08	20.02	21.79	21.54	21.52	21.52	23.41	25.22	25.57	27.44	26.92
	6	18.56	19.81	20.04	19.06	20.06	21.05	19.82	21.63	24.12	24.36	26.09	28.31	31.89	35.5	32.03	33.26
	7	17.39	19.91	19.51	19.45	20.28	21.14	20.81	22.89	23.75	24.14	25.14	27.65	29.26	29.13	28.39	29.06
Female Nampt-AKO	1	19.49	20.72	20.87	20.53	21.56	21.47	20.94	21.62	22.4	23.6	23.81	26.32	27.29	28.09	28.62	31.91
	2	17.44	18.5	18.85	19.15	19.89	20.05	19.19	20.13	21.68	21.24	23.58	24.8	25.3	26.21	26.41	25.89
	3	17.53	18.91	19.46	19.47	19.6	20.29	19.75	22.01	22.91	24.25	23.62	25.34	26.44	27.54	28.37	30.27
	4	18.77	19.53	19.61	19.72	20.34	21.6	20.71	21.28	22.57	24.16	25.42	26.32	26.39	27.05	27.33	29.38
	5	17.55	18.75	19.32	18.85	20.18	20.24	19.53	22.63	23.1	24.41	25.75	27.84	27.3	27.4	28.06	32.08
	6	19	19.88	20.21	19.74	21.11	21.61	20.77	21.99	22.84	25.23	27.17	27.71	31.65	31.09	31.54	33.86
	7	16.29	17.59	18.18	18.35	19.44	19.95	19.68	21.03	20.05	22.04	23.18	24.74	26.6	25.15	25.78	26.8
Supplementary Figure 3b
Group	Animal number	Calorie intake (kcal / week)
		CD	HFD
Female Nampt-WT	1	54.9741	96.4035
	2	47.6657	80.4671
	3	57.5889	78.2373
	4	59.8891	84.4759
	5	57.8808	98.3487
	6	60.0628	85.9368
	7	59.0139	83.7267
Female Nampt-AKO	1	55.7131	95.1432
	2	49.1933	77.8863
	3	60.6173	84.8591
	4	63.7564	87.7678
	5	62.3806	98.9031
	6	65.6288	99.8947
	7	60.7411	94.6312
Supplementary Figure 3c
Group	Animal number	Body mass (DEXA)
		Chow diet fat mass (g)	HFD fat mass (g)	Chow diet lean mass (g)	HFD lean mass (g)
Female Nampt-WT	1	0.763	1.954	18.322	20.567
	2	1.216	2.141	19.065	22.563
	3	0.973	1.235	17.982	20.337
	4	0.754	1.898	18.102	20.282
	5	0.735	1.772	17.646	20.082
	6	0.735	1.661	16.452	20.773
	7	0.867	3.145	17.79	22.687
Female Nampt-AKO	1	1.026	1.997	17.311	20.928
	2	1.138	2.134	18.005	20.756
	3	0.816	1.944	17.31	21.569
	4	0.719	1.673	17.258	21.077
	5	1.021	1.972	18.617	22.051
	6	0.742	2.425	14.777	23.059
	7	0.817	1.84	18.383	20.635
Supplementary Figure 3d
Group	Animal number	GTT
		Blood glucose (mg / dl)
		0 min	15 min	30 min	60 min	120 min
Female Nampt-WT: HFD 4W	1	102	293	276	218	132
	2	98	338	338	197	158
	3	100	286	279	156	108
	4	125	325	284	196	119
	5	116	314	296	204	130
	6	101	296	268	231	127
	7	86	275	234	206	108
Female Nampt-AKO: HFD 4W	1	93	273	287	191	93
	2	124	304	278	176	114
	3	106	296	267	211	115
	4	115	336	322	257	153
	5	80	287	280	232	117
	6	103	254	256	152	118
	7	114	309	291	183	98
Supplementary Figure 3e
Group	Animal number	ITT
		Blood glucose (mg / dl)
		0 min	30 min	60 min	90 min	120 min
Female Nampt-WT: HFD 4W	1	115	78	69	80	91
	2	108	69	67	77	89
	3	95	66	59	60	71
	4	123	91	95	92	105
	5	89	77	80	84	91
	6	113	83	84	106	118
	7	107	69	67	81	88
Female Nampt-AKO: HFD 4W	1	108	70	75	76	89
	2	86	63	63	67	85
	3	103	79	79	68	88
	4	116	83	81	89	103
	5	128	84	87	84	94
	6	132	99	97	101	110
	7	109	65	68	68	89
Supplementary Figure 3f
Group	Animal number	Energy expenditure (kcal/kg/h)
		Day 1																								Day 2
		Day												Night												Day												Night
		8AM	9AM	10AM	11AM	12PM	1PM	2PM	3PM	4PM	5PM	6PM	7PM	8PM	9PM	10PM	11PM	12AM	1AM	2AM	3AM	4AM	5AM	6AM	7AM	8AM	9AM	10AM	11AM	12PM	1PM	2PM	3PM	4PM	5PM	6PM	7PM	8PM	9PM	10PM	11PM	12AM	1AM	2AM	3AM	4AM	5AM	6AM	7AM
Female Nampt-WT: CD	1	19.3756	17.7382	21.4184	17.1613	20.7947	19.2197	20.7245	17.7291	22.4554	23.4769	19.3483	22.2059	29.5741	33.1569	31.1803	26.12	32.4291	31.2973	22.2449	24.7971	27.4689	18.4712	28.5358	23.2585	18.6661	21.6134	17.8786	21.6757	17.9566	18.8376	21.7147	21.1131	20.0072	19.6017	22.4139	18.0969	27.4689	30.7372	26.0265	28.4124	24.9063	32.4512	30.1433	19.6667	23.7965	28.0615	22.5867	27.2896
	2	13.655	14.0047	15.2636	15.1674	15.4734	14.0946	16.7322	15.0762	13.9822	19.8269	15.9005	22.457	18.8303	27.2526	24.8248	21.3917	13.3753	13.5401	24.4427	12.3263	15.2261	9.48509	15.9679	12.7234	12.7546	13.0906	15.2036	12.9644	15.0388	12.9107	12.335	17.5415	12.4536	16.1465	14.5292	14.6791	20.3951	24.5026	21.4304	13.1917	12.004	18.6879	17.6414	12.4012	11.1573	17.4229	10.3406	10.2956
	3	15.1262	13.7916	18.4907	13.6724	16.159	14.0233	19.4401	13.9107	17.2024	15.6267	22.4192	15.5062	26.2246	27.1939	25.3958	18.3914	13.9425	23.8387	14.2365	14.4907	14.394	16.7787	12.3536	13.3374	12.4092	15.7459	12.7535	14.4907	12.4728	12.1418	13.9743	14.9912	12.7628	15.9922	12.5999	17.2302	19.1382	19.3368	15.9048	20.3537	12.6317	17.4897	14.9912	18.0975	11.9657	15.5473	9.14406	6.03381
	4	16.2413	19.3586	18.5062	20.5739	15.902	21.0106	15.6731	20.5108	16.4715	21.2763	18.2142	19.7952	30.2019	31.4567	31.1107	29.7047	27.9843	22.1154	25.8377	22.7441	16.4623	30.5807	25.3958	24.629	19.4533	22.6573	22.4837	17.141	21.4578	17.3646	15.9572	22.0575	19.3257	16.1939	26.2875	17.6684	26.4848	30.9121	25.0709	30.0677	23.4386	16.4899	30.6912	26.6111	16.2321	21.3078	24.2672	22.0602
Female Nampt-AKO: CD	1	19.9392	17.9159	17.0247	20.0836	16.1582	19.3601	16.9257	16.7524	20.5237	16.9257	22.5125	20.5402	24.2813	26.878	29.8324	29.0759	26.3499	22.5785	19.8332	26.5727	31.227	30.7897	21.8606	19.8718	24.8397	20.763	18.9227	17.9943	20.9446	21.8441	20.4687	22.8756	21.7698	19.7081	22.3805	20.3091	27.7858	27.5465	28.8091	29.4803	25.0543	21.8358	23.3763	29.4033	20.862	16.4924	16.0014	27.2576
	2	20.1148	14.8213	19.2566	14.8014	15.7813	16.7176	15.3198	15.9241	19.7882	20.9386	15.5195	24.6201	24.0674	28.3731	27.54	26.6407	24.8344	14.5436	20.5128	19.2962	14.6071	13.2741	19.6691	12.9885	11.2376	13.5915	18.6694	14.0424	17.3444	13.9961	14.3108	16.4875	13.8136	14.8292	18.114	16.5827	22.1327	24.2631	20.6847	14.7459	24.8502	23.4538	15.1625	12.4093	17.1619	14.7644	10.0845	7.45031
	3	21.3749	19.5841	18.1494	19.7739	17.0092	16.7148	21.2429	17.0834	17.254	23.9663	17.4961	22.0874	24.9814	30.6512	31.4654	30.7337	25.6417	16.9748	25.3446	22.1259	17.2444	21.4079	27.9112	27.306	18.1728	19.6418	18.5635	16.0683	25.0144	19.4396	17.3063	19.4685	17.5428	16.4232	22.8852	18.3613	26.3927	29.0336	26.1024	30.808	29.4545	30.7915	25.262	21.9939	26.218	26.2441	24.6843	20.518
	4	27.2669	21.9608	18.8898	24.469	21.7387	21.1827	24.3531	19.5851	23.9061	21.7787	19.5465	27.1344	27.5731	33.7235	33.8559	32.2666	26.1521	23.0121	22.7224	30.6428	28.3264	23.1694	17.644	22.9376	19.3616	18.0979	15.7608	20.2391	16.5817	15.9429	18.7987	16.5141	19.5603	22.5568	17.0066	22.1181	22.8052	29.1266	27.6807	18.7739	16.6107	27.6311	21.6463	14.3605	18.1531	16.0588	13.2113	8.12046
Supplementary Figure 3g
Group	Animal number	Respiratory Exchange Ratio (VCO2 / VO2)
		Day 1																								Day 2
		Day												Night												Day												Night
		8AM	9AM	10AM	11AM	12PM	1PM	2PM	3PM	4PM	5PM	6PM	7PM	8PM	9PM	10PM	11PM	12AM	1AM	2AM	3AM	4AM	5AM	6AM	7AM	8AM	9AM	10AM	11AM	12PM	1PM	2PM	3PM	4PM	5PM	6PM	7PM	8PM	9PM	10PM	11PM	12AM	1AM	2AM	3AM	4AM	5AM	6AM	7AM
Female Nampt-WT: CD	1	0.905571	0.835667	0.822714	0.794143	0.813333	0.86	0.880286	0.845	0.877286	0.903143	0.922667	0.934	0.954714	0.947667	0.986143	0.962143	0.995167	0.942143	0.930857	0.913833	0.976571	0.904	0.991333	0.976714	0.890286	0.923167	0.803571	0.824857	0.777167	0.789857	0.838	0.940833	0.900143	0.941571	0.948167	0.912714	0.934	0.996167	0.988286	1.00243	1.016	1.04014	1.01957	1.00583	0.997714	0.976571	0.9335	0.935571
	2	0.764333	0.756571	0.755286	0.810833	0.797857	0.771429	0.807833	0.836857	0.787286	0.842167	0.831	0.844857	0.854833	0.874857	0.903	0.886	0.845571	0.790143	0.872333	0.853857	0.850429	0.813	0.821571	0.837857	0.807167	0.784143	0.861857	0.812167	0.818571	0.793857	0.777333	0.818571	0.785	0.790833	0.860571	0.818429	0.868333	0.887286	0.898	0.883667	0.844143	0.834857	0.8635	0.854	0.809857	0.798667	0.782571	0.779571
	3	0.812857	0.788857	0.835833	0.783	0.821286	0.781167	0.840286	0.799857	0.805833	0.845	0.825429	0.777333	0.842	0.871571	0.882333	0.882429	0.820714	0.884667	0.842857	0.899143	0.835333	0.839571	0.808571	0.829167	0.786143	0.842286	0.822667	0.835	0.791714	0.789333	0.777429	0.834857	0.7955	0.803143	0.839857	0.8375	0.865857	0.911429	0.9205	0.935	0.909143	0.856333	0.896286	0.904714	0.904833	0.850429	0.871714	0.799667
	4	0.931857	0.886286	0.9515	0.895	0.890286	0.906167	0.805	0.951143	0.963	1.00729	0.946143	0.950667	1.025	1.01886	1.03083	1.012	1.03	1.02367	1.043	1.01743	0.999667	1.00557	1.029	1.00167	0.984143	0.931857	0.9595	0.967429	0.909286	0.871667	0.803286	0.872286	0.934833	0.835	0.963143	0.974667	1.004	1.038	1.057	1.04057	1.04543	1.02567	1.03614	1.027	0.959167	1.00129	0.975	0.993
Female Nampt-AKO: CD	1	0.822833	0.831429	0.786714	0.787	0.765143	0.778429	0.781333	0.773	0.821857	0.807833	0.834571	0.830857	0.887833	0.922714	0.989571	0.991333	0.999429	1.01114	1.01433	1.02357	1.01229	1.01267	0.997143	0.997286	1.001	0.944714	0.902286	0.868667	0.863286	0.923429	0.8645	0.99	0.942857	0.899167	0.959857	1.01057	1.01833	1.04614	1.04886	1.04033	1.04729	1.05543	1.03733	1.05829	1.03457	0.990833	0.927857	0.949286
	2	0.859167	0.779	0.793143	0.767	0.764286	0.765857	0.762	0.766857	0.784571	0.878833	0.806286	0.873429	0.852333	0.926429	0.935714	0.922167	0.921714	0.860143	0.831833	0.935714	0.862857	0.803833	0.878429	0.816857	0.811833	0.772714	0.858571	0.8255	0.814571	0.813	0.778833	0.798143	0.811429	0.781667	0.786286	0.899857	0.876167	0.899143	0.917714	0.852	0.908	0.910714	0.868833	0.831857	0.807714	0.862833	0.793714	0.781857
	3	0.861429	0.814714	0.835667	0.839286	0.828571	0.794833	0.892857	0.848286	0.833667	0.924429	0.809571	0.946167	0.920286	0.974143	1.0045	1.01771	1.02186	1.00317	0.987857	0.959429	0.8645	0.825714	0.963143	0.989333	0.902	0.889143	0.843667	0.798	0.872714	0.890167	0.832286	0.837714	0.872333	0.806286	0.866286	0.9535	0.926857	1.01143	1.02983	1.025	1.00629	1.0175	1.012	0.976286	1.00983	0.961286	0.981429	0.926167
	4	0.995571	0.8935	0.822857	0.855714	0.856667	0.793714	0.963	0.854333	0.895714	0.891	0.967167	0.945571	1.00114	0.987333	0.991286	0.982286	0.936167	0.96	0.887429	0.9275	0.904143	0.903857	0.806333	0.819714	0.785714	0.787333	0.766143	0.777714	0.7665	0.762857	0.776429	0.763	0.789143	0.908571	0.839167	0.838429	0.923429	0.908333	0.944429	0.942286	0.94	0.940857	0.927	0.899667	0.887571	0.920714	0.847833	0.806286
Supplementary Figure 3h
Group	Animal number	Locomotor activity (counts / h)
		Day 1																								Day 2
		Day												Night												Day												Night
		8AM	9AM	10AM	11AM	12PM	1PM	2PM	3PM	4PM	5PM	6PM	7PM	8PM	9PM	10PM	11PM	12AM	1AM	2AM	3AM	4AM	5AM	6AM	7AM	8AM	9AM	10AM	11AM	12PM	1PM	2PM	3PM	4PM	5PM	6PM	7PM	8PM	9PM	10PM	11PM	12AM	1AM	2AM	3AM	4AM	5AM	6AM	7AM
Female Nampt-WT: CD	1	215.571	90	238	100.857	180.5	268.857	199.571	126	323.714	388.286	90.1667	248.857	860.143	1360.83	1068.14	680.143	1158.83	1087.86	258	506.833	728.286	66.5714	602.167	339.714	114.571	260.5	55.1429	327.286	214.5	160.429	302.714	406.667	180.857	334.143	295.167	145.714	635.429	1088	589.857	648.286	465.5	1002.43	947.143	102.5	360.714	752.857	794.5	917.429
	2	286.667	165	144.857	122.833	199	105.286	294.333	146.286	80.1429	516.667	295.857	736.571	574.333	1377.29	1045	888.667	432.429	331	1038.67	134	251.286	700.5	302.429	25.5714	16.5	132	266.714	98	413	77.8571	103.833	585.143	90.7143	266.667	294.857	103.429	509.333	1564.29	961.143	107.5	87.4286	661.429	793.167	97.8571	135.286	574	301.429	42.2857
	3	144.429	121.143	402	157.143	288.857	196.167	414.143	75.1429	288.5	413	994.286	269.667	1474	1416.29	1184.33	621.143	101.286	903.333	147.857	208.143	109.667	684.143	434	232	63.7143	232.714	74.8333	131	48.4286	52.6667	99.4286	293.714	99.8333	239.286	97.5714	430.667	575.714	611.714	330.333	667.714	169.714	416.167	519.286	527.429	125	244.857	107.286	93.5
	4	35	243.429	245.167	279.714	172.714	433	79.4286	349	54.3333	427.429	192.714	102.333	1194.57	1158.86	1061	1092.14	911.714	455.167	574.571	398.571	73.8333	976.857	630.857	528	212.143	527.857	470.5	42.4286	337.571	137	111.571	383.429	386.333	116.857	669	59.1667	704.571	981	640	1197.29	601.714	78.5	905.714	874.571	52.5	330	466.429	475.833
Female Nampt-AKO: CD	1	206.333	286.857	145.857	264.333	144	221.857	150.667	55.2857	250.143	132.167	373.143	224.286	402.167	703.143	847.714	714.167	491.429	263.857	107.833	282.143	752.143	894.167	260.143	143.714	409.667	149.714	109.429	58	189	253.714	119	281.857	288	112.667	209.857	68.4286	493.167	610.571	456	740	416.857	187.714	263	604	118.143	87.5	234.286	418.714
	2	296	118.429	185	104.667	72.2857	282.714	115.333	94.7143	325.429	670.833	35.8571	772.571	575	936	909.429	852.833	935.714	52.1429	308.333	317.143	87.4286	38.8333	412.857	36.5714	31.8333	37.8571	441.857	64.5	195.857	68.2857	42.8333	141.857	40.4286	39.3333	223.714	206.286	466.667	771.571	537	57.1667	824.571	755.429	80	25.4286	157	328.333	53.1429	32.4286
	3	532.143	231.571	208.5	306.571	170.857	101	355.143	60.8571	85	536.857	51.1429	562.333	708.143	1415	1167.5	1173.71	636.429	120.667	599.857	491	279	395	955	835	133.143	216.429	150.333	95.8571	747.857	246.833	124	230	69.5	51.2857	522.714	230.833	791	831.571	697.833	1283	1316.43	1467.5	525.143	332	618	718.857	585.143	220.667
	4	712.714	279.167	123	345.857	246.167	116	490.857	120.5	401.429	347.143	140.167	747	542.571	1568	1331	1271.57	860.333	394.857	320.571	1143.17	993	567.857	163.333	675.429	248.714	298.5	80.7143	383.714	136.167	126.714	370.714	83.5	217.571	764.714	121.167	493.857	524.286	1078.33	849.286	157.429	133.667	812.143	554.143	149	164.429	257	111.167	59.8571
Supplementary Figure 3i
Group	Animal number	Energy expenditure (kcal/kg/h)
		Day 1																								Day 2
		Day												Night												Day												Night
		8AM	9AM	10AM	11AM	12PM	1PM	2PM	3PM	4PM	5PM	6PM	7PM	8PM	9PM	10PM	11PM	12AM	1AM	2AM	3AM	4AM	5AM	6AM	7AM	8AM	9AM	10AM	11AM	12PM	1PM	2PM	3PM	4PM	5PM	6PM	7PM	8PM	9PM	10PM	11PM	12AM	1AM	2AM	3AM	4AM	5AM	6AM	7AM
Female Nampt-WT: HFD 2W	1	21.2615	21.4143	22.5523	19.5876	24.0955	21.8635	22.6993	24.2066	21.9526	25.4847	23.1994	20.9883	30.1176	32.4862	31.5959	23.3314	33.5697	27.22	24.8178	30.6385	25.3724	28.5478	25.9014	28.1519	22.8869	21.5533	26.5636	22.0673	23.0814	21.0775	25.575	22.9216	24.4161	23.5467	27.2003	23.0223	30.0968	28.0199	33.168	28.5409	22.0464	31.9606	24.547	22.234	24.481	21.8936	25.6097	20.5831
	2	17.8413	17.7709	24.3566	20.3911	19.2077	20.9874	17.3482	18.0737	18.9084	19.088	19.7783	20.1903	22.9408	25.8639	26.6739	26.1949	18.1089	17.799	24.3707	17.0454	16.7143	16.5594	19.5881	17.0595	15.4113	20.2643	15.8515	19.5177	17.7286	18.6865	19.2923	18.8133	18.9906	18.3907	19.2641	18.3825	21.7364	20.4967	19.5822	20.4615	17.5525	17.684	15.8409	19.3345	17.873	16.4889	19.6304	16.6732
	3	14.7729	18.8486	16.6346	17.0372	19.7269	21.3176	17.5381	18.238	17.6833	19.4181	25.4014	19.3244	23.686	27.5902	26.593	18.3821	24.9554	20.8533	17.8812	23.2332	20.3971	16.6735	21.7442	16.9789	18.9447	17.8057	17.243	21.3051	16.9068	19.8767	18.1625	18.6291	22.4784	17.9155	22.0804	22.9747	24.4339	25.6072	22.1742	21.1061	20.8659	21.95	21.4903	20.4199	17.9395	22.7185	20.6464	24.944
	4	17.4746	20.5693	24.5832	18.4511	21.8347	19.2397	21.1057	19.0288	23.5482	27.969	20.6037	21.9195	29.255	28.2097	28.6911	26.4904	25.8646	21.7349	22.6874	21.2776	18.5337	26.4354	18.1623	24.1098	17.2683	17.9285	21.4622	21.4289	20.2048	21.1172	18.4787	21.8553	19.9698	22.1097	19.1457	25.5059	26.3047	29.3857	27.5518	21.6971	19.634	26.1798	19.634	18.7125	27.0704	18.1348	18.9944	19.9939
Female Nampt-AKO: HFD 2W	1	21.8846	21.6934	27.1566	24.2191	21.3385	25.4523	22.8266	31.4957	27.9848	21.632	27.1407	21.7651	29.9053	32.5265	25.6355	35.059	31.1271	24.6639	24.3966	27.5298	28.0963	25.8369	30.779	23.0951	23.0996	23.3931	30.1908	27.1748	28.6356	25.1099	24.9358	27.9598	25.0223	27.5229	26.1645	24.863	34.861	33.2705	27.945	33.175	26.7925	27.9848	24.417	30.9019	29.49	28.9291	28.2465	26.6708
	2	26.2546	19.7373	18.3133	19.1081	23.7311	18.1742	20.2539	19.128	25.9632	18.8167	22.0687	19.7815	24.9763	29.5861	30.3831	23.5523	19.532	27.2845	25.6254	19.532	24.5568	18.969	25.6718	26.0636	19.3863	17.5583	23.815	18.512	24.2279	23.0964	20.9229	23.6583	18.7151	23.4066	19.6512	24.4332	24.6319	30.5067	28.2118	28.3476	21.87	19.2638	30.1292	27.2547	22.4628	17.088	26.8971	21.2651
	3	18.7883	22.0077	21.7219	19.283	22.9228	19.5078	24.38	23.0176	21.5163	27.0573	30.9952	22.8923	27.6808	31.6459	31.5668	24.3325	25.1323	32.6027	27.6808	22.4009	23.3272	20.3133	29.2601	21.0814	22.9363	23.8445	20.9233	20.8013	24.8612	24.4975	21.0521	25.478	21.8406	29.3007	21.7908	27.7633	32.6151	33.1641	30.8867	28.2434	31.2256	25.4938	27.186	26.7048	25.739	25.0917	24.1224	25.7231
	4	17.8961	20.3745	19.5218	16.553	17.2245	20.693	17.7576	18.9969	17.0261	20.4507	26.1207	18.9645	20.6792	27.173	25.8541	18.4845	22.3061	17.9953	19.3084	16.8369	19.0049	18.3945	16.2692	17.5349	16.3453	17.1207	16.5738	16.373	19.1838	16.3396	18.9415	18.7545	17.7126	17.9169	21.0115	18.2699	19.3361	19.5645	21.2018	17.9099	18.0415	18.9726	17.5984	16.8992	17.9711	15.5146	17.1969	15.7742
Supplementary Figure 3j
Group	Animal number	Respiratory Exchange Ratio (VCO2 / VO2)
		Day 1																								Day 2
		Day												Night												Day												Night
		8AM	9AM	10AM	11AM	12PM	1PM	2PM	3PM	4PM	5PM	6PM	7PM	8PM	9PM	10PM	11PM	12AM	1AM	2AM	3AM	4AM	5AM	6AM	7AM	8AM	9AM	10AM	11AM	12PM	1PM	2PM	3PM	4PM	5PM	6PM	7PM	8PM	9PM	10PM	11PM	12AM	1AM	2AM	3AM	4AM	5AM	6AM	7AM
Female Nampt-WT: HFD 2W	1	0.772143	0.752143	0.797667	0.785429	0.775143	0.756667	0.788143	0.810286	0.804833	0.817286	0.768429	0.759333	0.819571	0.790571	0.773333	0.755571	0.782286	0.7465	0.751571	0.761714	0.739833	0.767857	0.760143	0.768667	0.758	0.782	0.800833	0.773571	0.811143	0.7665	0.818714	0.810286	0.843	0.820429	0.830714	0.837833	0.851	0.828286	0.805333	0.806857	0.786857	0.837167	0.784	0.802	0.814333	0.804286	0.839143	0.815
	2	0.726286	0.762143	0.775	0.773	0.768286	0.777833	0.767714	0.763857	0.766833	0.769143	0.793857	0.7955	0.800286	0.783429	0.750667	0.764143	0.790857	0.790833	0.800286	0.763	0.766833	0.769286	0.786714	0.7665	0.798	0.742	0.754	0.774429	0.787	0.757833	0.782143	0.777429	0.787667	0.777571	0.789571	0.7915	0.79	0.792	0.7815	0.800429	0.778571	0.779333	0.783286	0.787286	0.777	0.751714	0.759714	0.756333
	3	0.775143	0.831429	0.802333	0.827857	0.807429	0.813833	0.827571	0.818143	0.828667	0.836714	0.837286	0.831167	0.842143	0.799286	0.8195	0.824857	0.852286	0.816	0.845286	0.837286	0.817	0.839571	0.826571	0.841167	0.811714	0.803	0.826167	0.829571	0.818857	0.823833	0.848429	0.865857	0.872	0.873571	0.895286	0.873167	0.882857	0.864143	0.871333	0.868571	0.897857	0.844333	0.872714	0.835	0.857667	0.898	0.802429	0.864833
	4	0.779286	0.797286	0.786	0.766286	0.808143	0.758833	0.812	0.835	0.821167	0.790429	0.774571	0.84	0.789429	0.791286	0.769667	0.787714	0.800429	0.748667	0.793429	0.809	0.834333	0.792	0.795857	0.8395	0.854143	0.847143	0.821	0.860286	0.827286	0.8085	0.867714	0.843	0.889	0.857857	0.883429	0.8685	0.861857	0.833857	0.836667	0.838286	0.826571	0.8305	0.773	0.768	0.849	0.817571	0.747714	0.7965
Female Nampt-AKO: HFD 2W	1	0.768	0.773286	0.7985	0.795857	0.819286	0.808	0.827714	0.835286	0.808333	0.813429	0.844857	0.814	0.852571	0.802	0.7785	0.799	0.787857	0.755667	0.801286	0.783429	0.780833	0.767143	0.799571	0.77	0.831	0.770857	0.837333	0.774429	0.830286	0.806667	0.833286	0.857571	0.8185	0.863571	0.847429	0.854333	0.866429	0.833286	0.824833	0.830286	0.790143	0.8315	0.797143	0.850429	0.820167	0.808857	0.776714	0.785833
	2	0.747	0.729143	0.751833	0.786571	0.778714	0.749167	0.750571	0.810429	0.842167	0.809143	0.854429	0.824833	0.833143	0.786	0.769333	0.746714	0.783286	0.8005	0.773714	0.749	0.787167	0.765714	0.767429	0.7575	0.769714	0.790857	0.825167	0.810286	0.822857	0.7935	0.807143	0.82	0.818167	0.833857	0.840143	0.861333	0.847143	0.814286	0.799	0.780286	0.776143	0.832833	0.831429	0.802429	0.8035	0.841143	0.816429	0.814333
	3	0.816571	0.810143	0.792833	0.811143	0.820429	0.8015	0.824571	0.808857	0.834833	0.849714	0.821857	0.783833	0.831857	0.796571	0.789333	0.795429	0.823857	0.839667	0.797857	0.805429	0.791	0.767429	0.792286	0.7995	0.803714	0.800857	0.766667	0.763857	0.835571	0.807333	0.804429	0.808286	0.801167	0.844429	0.806571	0.862167	0.805714	0.784714	0.8025	0.765429	0.787571	0.770833	0.751286	0.771571	0.767167	0.809143	0.757714	0.775333
	4	0.742429	0.750857	0.762	0.752143	0.757429	0.7635	0.762143	0.758143	0.7525	0.776286	0.780143	0.7585	0.775429	0.774286	0.758167	0.761714	0.773143	0.7545	0.771429	0.756857	0.757833	0.762	0.759143	0.748833	0.758	0.795571	0.74	0.749857	0.742	0.721333	0.756286	0.764571	0.7515	0.740143	0.762286	0.7705	0.776143	0.766429	0.779	0.772429	0.764571	0.769167	0.770857	0.754429	0.77	0.806	0.718714	0.7505
Supplementary Figure 3k
Group	Animal number	Locomotor activity (counts / h)
		Day 1																								Day 2
		Day												Night												Day												Night
		8AM	9AM	10AM	11AM	12PM	1PM	2PM	3PM	4PM	5PM	6PM	7PM	8PM	9PM	10PM	11PM	12AM	1AM	2AM	3AM	4AM	5AM	6AM	7AM	8AM	9AM	10AM	11AM	12PM	1PM	2PM	3PM	4PM	5PM	6PM	7PM	8PM	9PM	10PM	11PM	12AM	1AM	2AM	3AM	4AM	5AM	6AM	7AM
Female Nampt-WT: HFD 2W	1	314.286	314.714	369	37.2857	503	244	314.286	325.857	133.167	401.286	266.857	120.667	875.714	1022	757.167	130.429	840	472.167	245.143	852.571	499.667	735.857	387.714	629.667	217.714	177	485	290.857	185.429	73.5	440.714	206.857	270.167	196.429	400.429	175.5	572.286	498.143	1017	613.286	102.286	1006.33	617	186.857	541.333	129.143	1547.57	159.5
	2	341.143	236.143	637.167	243.857	217.857	265.333	83.7143	92.2857	134.833	228.143	193.571	96	506.714	647.571	893.333	596.857	242.857	155.667	680.286	168.286	182.167	169.143	200.857	291.5	55.1429	328.714	31.8333	235.714	144	211	184.143	253.429	302	327	317.143	70.5	209.286	331.571	464	573.286	227.857	220.667	126.714	387.429	332.167	158.429	400.857	203.167
	3	88.5714	247.286	162.167	153	328.429	319.333	104.857	272.429	76.3333	193.286	807.429	249.333	406.857	818	1113.17	618.429	875.429	492.5	269.286	574.429	458.333	166.429	399.286	211.5	519.857	825.143	607.333	686.286	347.571	564.833	595	434	638.667	460.286	447.857	700.333	786.143	739.571	2060.67	511.857	241.571	496.833	443.714	330.714	135.5	512.714	232.714	841.5
	4	100.143	319.143	408.333	161	229.857	129.667	121	163	300.333	470	256.143	128.667	820.143	646.429	744.5	619.571	642.714	340	495.857	342.857	108.167	675.857	123.857	519.333	93.7143	127	193.667	399.143	233	321.333	49.8571	215.857	113.167	296.857	93.2857	584.5	488.143	1014.57	708.333	343.286	196.571	699.167	155.429	126.571	881.833	246.143	256.143	345.333
Female Nampt-AKO: HFD 2W	1	181.286	134.714	364.5	171	70.7143	246	109.286	783	184.167	48.7143	221.571	66.6667	708.143	603.429	149.167	804.286	638.857	239.333	308.857	495.571			773.286	14.8333	52.1429	352.143	381.333	175.714	423.571	65	65.4286	337.714	65.8333	236	92.4286	34.5	2174.29	902	179.667	849.429	129.571	408.667	54.1429	895.571	307.667	435.571	157.571	132.167
	2	638.286	199.286	84.8333	148.286	395.143	93.3333	262.143	149.286	341.667	47.5714	234.714	318	493.571	1119.57	1377.17	471.714	335.286	815.833	816	527.286	949.667	220.857	657.571	919.5	415.714	588.571	795.667	226.857	539.571	412.667	269.857	475.429	99.3333	398.143	182.714	479.167	437.143	1049.71	926	1207.57	295.714	162.833	852	1122.29	779.833	322	785.286	680.5
	3	144.857	341.857	275.833	70.4286	339.286	106.333	412.429	309.143	241.667	501.143	958.286	269.667	671.429	1118.29	1005.67	241.857	382.714	887.833	715.857	288.429	502.167	253.714	1074.43	225.667	238.429	406.286	261.833	195.714	177.143	352.333	156	440.857	46.3333	585.143	70.1429	477	1059	1225.43	1736.33	504.429	1262.71	397.667	629.714	647.143	637.333	424	441.571	659.167
	4	270.571	319.286	257.667	121.286	106.571	245.833	134.143	130.571	32.3333	197.286	746.429	290.5	204.714	874.429	750.167	178.571	397.143	224.667	213.571	159.286	300.5	178.857	73.4286	179.833	59.5714	47.1429	114.667	38.5714	279.857	51.8333	251	211.429	40	50.8571	369.143	61.1667	249.429	122	500	118.286	74	338.667	165.286	68.1429	246.667	47.4286	172.286	61.1667

## Sheet: Supple Figure 4
Supplementary Figure 4b
Group	Animal number	AAV-infected astrocytes in the ARH (%)
shControl-AAV	1	48.0035
	2	48.9921
	3	41.2766
	4	46.1818
shNampt-AAV	1	48.343
	2	47.4628
	3	44.8732
	4	44.8174
Supplementary Figure 4c
Group	Animal number	Nampt mRNA expression / ARH astrocytes (Arbitrary unit)
shControl-AAV infected	1	77.2911	79.1173	70.0354	73.1156	84.1471	73.7163	77.3122	75.0094	73.1666	77.6993	76.7559	75.3792	74.4741	73.3333	75.5164	84.1107	68.6314	68.1963	75.2739	77.1868
	2	71.6007	63.2046	71.9498	74.3841	77.3566	84.8025	84.361	62.8402	67.4339	52.928	96.5152	81.0569	89.5974	82.1199	86.2634	84.3139	77.5122	82.2501	89.1495	89.6674
	3	90.0367	77.3002	99.1661	93.9449	93.3765	88.7036	85.905	95.6251	94.4926	95.9826	52.056	51.6698	56.3728	51.0942	52.2784	68.5075	62.5806	50.8409	54.6951	59.1953
	4	98.6978	89.6829	100.32	95.4316	105.012	108.007	88.4466	92.244	71.4124	105.948	115.55	94.9069	111.866	102.383	105.929	88.5773	85.5844	93.8298	89.2667	68.9326
shNampt-AAV infected	1	27.9504	35.2374	33.5651	35.2474	56.3232	49.0626	26.5249	44.3859	41.5009	43.6021	42.5277	31.1112	38.7133	43.5627	46.3346	41.7511	38.0162	42.5891	54.7795	31.8867
	2	37.4214	40.1726	31.3288	31.2966	34.8385	34.7663	38.4157	35.4399	34.7223	37.1139	52.7452	44.1567	46.359	35.7338	47.751	47.294	39.2486	42.995	30.9633	39.3815
	3	34.3793	42.156	40.5903	50.201	48.3718	39.65	43.7859	40.7535	45.103	50.2356	53.9666	55.2471	43.064	41.4817	47.0416	34.2584	48.7764	48.1936	23.3407	53.7671
	4	54.0865	42.6049	44.9604	21.9236	54.0265	28.3142	16.8756	34.7285	44.3898	30.9261	36.0628	37.0045	30.3729	38.9284	50.4056	35.335	32.8236	50.6661	29.0638	29.4251
Group	Animal number	Nampt mRNA expression / ARH astrocytes (Arbitrary unit)
shControl-AAV non-infected	1	74.9038	69.4745	75.0703	75.0881	80.5427	82.7767	70.9234	71.3534	77.2057	84.6357	81.4983	84.5649	73.8084	71.4806	69.1402	74.5325	66.4044	78.3219	69.954	78.291
	2	90.7477	126.389	65.7792	75.0076	69.1634	69.2331	76.6075	82.5577	73.9112	82.0714	98.5458	78.0742	88.4893	77.7272	88.1519	86.5622	84.9351	88.1873	93.3051	91.428
	3	82.8919	86.3424	82.0997	107.545	96.9613	69.8486	84.3205	77.0093	81.7879	102.16	61.8591	53.6565	58.8248	51.4297	58.4676	41.1429	50.4909	47.8243	56.9029	60.1888
	4	91.1083	72.7527	74.1312	93.8046	92.6858	92.3775	118.467	84.2077	75.4583	95.472	79.2225	102.28	86.6133	82.5359	95.1233	81.8964	87.2665	112.086	107.85	120.025
shNampt-AAV non-infected	1	63.6256	67.9811	66.8351	86.1116	63.1748	75.4344	66.3817	76.1806	92.1637	80.7464	85.2067	94.6075	75.0308	73.5111	92.0524	86.1075	85.4197	82.463	84.4731	76.4511
	2	62.1397	69.398	83.8761	73.8141	66.4519	86.2813	72.245	60.9126	66.5016	78.7313	70.8021	71.8154	79.4524	76.388	79.1401	69.5407	69.7666	77.3843	79.3828	81.3933
	3	69.4329	79.7285	95.0891	73.3483	75.1211	76.0928	72.2133	79.3742	69.1968	78.7433	78.5471	61.5559	87.9431	75.7635	79.1812	79.5088	67.4964	75.34	77.7692	66.8259
	4	71.3699	84.0753	85.7432	92.6861	80.8964	75.1644	75.0498	78.7988	82.7544	78.0746	64.2973	66.3272	76.0446	68.6166	70.41	65.7849	68.4097	74.0514	65.6641	69.9973

## Sheet: Supple Figure 5
Supplementary Figure 5a
Group	Animal number	Body weight (g)	Fat mass (g)
Nampt-WT: HFD (2 W)	1	32.6	8.5135
	2	29.18	6.8962
	3	31.23	7.9813
	4	30.47	7.3286
	5	31.57	8.1047
Nampt-AKO: HFD (2 W)	1	29.6	7.0129
	2	30.47	7.2847
	3	29.18	6.8915
	4	31.29	7.9648
	5	31.84	8.0461
Supplementary Figure 5b
Hypothalamic Astrocytes
Group	Cell number	NAMPT activity (fold change)	NAD+ contents (pmol / mg)
Control	1	99.8077	147.816
	2	97.6803	137.086
	3	102.512	135.322
Nampt O/E	1	146.106	307.921
	2	134.928	257.662
	3	135.757	275.578
Nampt O/E + FK866	1	102.62	83.4001
	2	62.1274	88.0236
	3	84.6635	72.378
Supplementary Figure 5c
Group	Cell number	NAD+ contents (pmol / mg)
		Hypothalamic Neuron	Hypothalamic Microglia
ACM (Mock O/E)	1	534.117	351.71
	2	474.099	323.664
	3	527.208	382.897
ACM (Nampt O/E) + IgG Ab	1	730.043	646.164
	2	651.252	582.154
	3	629.392	675.994
ACM (Nampt O/E) + NAMPT Ab	1	462.186	347.31
	2	398.387	407.871
	3	411.8	377.714

## Sheet: Supple Figure 6
Supple Figure 6a
Group	Cell number	Hypothalamic Astrocytes RT-qPCR (fold change)
		IL1β / Gapdh	Tnfα / Gapdh	Mcp1 / Gapdh
Mock O/E	1	0.991	1.183	1.099
	2	0.915	0.805	1.182
	3	1.095	1.012	0.719
Mock O/E + sirtinol (10 μM, 48h)	1	1.067	1.002	1.255
	2	1.186	1.17	1.258
	3	1.023	1.128	1.318
Nampt O/E	1	4.099	2.774	4.441
	2	2.801	3.244	4.149
	3	3.663	2.922	3.802
Nampt O/E + sirtinol (10 μM, 48h)	1	3.107	3.938	4.07
	2	3.798	2.836	3.905
	3	3.843	4.086	3.284
Supple Figure 6b
Group	Cell number	Hypothalamic Astrocytes RT-qPCR (fold change)
		IL1β / Gapdh	Tnfα / Gapdh	Mcp1 / Gapdh	Sirt1 / Gapdh
Mock O/E + siControl	1	1.024	1.143	1.029	1.105
	2	0.88	1.114	0.926	0.907
	3	1.096	0.742	1.044	0.988
Mock O/E + siSirt1	1	1.187	1.151	1.095	0.279
	2	0.843	0.928	1.077	0.255
	3	0.872	0.754	0.929	0.339
Nampt O/E + siControl	1	10.022	8.145	8.966	1.071
	2	10.256	5.435	5.608	1.305
	3	10.539	4.402	5.702	0.912
Nampt O/E + siSirt1	1	12.91	9.342	6.14	0.345
	2	9.963	5.557	3.424	0.303
	3	13.52	7.232	4.733	0.348
Supple Figure 6c
Group	Cell number	Hypothalamic Astrocytes RT-qPCR (fold change)
		IL1β / Gapdh	Tnfα / Gapdh	Mcp1 / Gapdh	Sirt2 / Gapdh
Mock O/E + siControl	1	1.086	1.029	0.953	1.144
	2	1.096	1.127	0.994	0.967
	3	0.818	0.845	1.053	0.889
Mock O/E + siSirt2	1	0.913	1.189	0.904	0.198
	2	1.011	0.918	0.999	0.23
	3	0.845	0.929	0.824	0.173
Nampt O/E + siControl	1	5.472	4.108	7.202	0.989
	2	5.73	4.408	6.018	1.088
	3	5.536	4.737	5.453	0.861
Nampt O/E + siSirt2	1	7.197	4.653	4.562	0.099
	2	6.676	4.411	5.955	0.051
	3	6.519	4.456	5.493	0.226
Supple Figure 6d
Group	Cell number	Hypothalamic Astrocytes RT-qPCR (fold change)
		IL1β / Gapdh	Tnfα / Gapdh	Mcp1 / Gapdh	Sirt6 / Gapdh
Mock O/E + siControl	1	1.319	1.428	1.086	1.12
	2	0.834	0.979	0.933	0.892
	3	0.847	0.593	0.981	0.988
Mock O/E + siSirt6	1	0.667	1.027	0.978	0.162
	2	1.32	1.165	1.43	0.427
	3	0.709	1.085	1.033	0.431
Nampt O/E + siControl	1	12.693	6.052	6.815	0.933
	2	11.398	5.757	6.03	1.16
	3	15.285	4.702	4.913	1.095
Nampt O/E + siSirt6	1	14.225	5.84	4.477	0.489
	2	14.654	7.976	5.665	0.421
	3	15.173	7.893	6.393	0.434
Supple Figure 6e
Group	Cell number	Hypothalamic Astrocytes RT-qPCR (fold change)
		IL1β / Gapdh	Tnfα / Gapdh	Mcp1 / Gapdh
Mock O/E	1	1.125	0.794	1.438
	2	0.833	1.291	0.79
	3	1.042	0.915	0.772
Mock O/E + olapanib (10 μM, 48h)	1	0.993	1.333	1.44
	2	0.938	1.011	1.105
	3	0.5	0.748	0.759
Nampt O/E	1	1.836	2.41	2.726
	2	2.588	2.587	3.215
	3	3.046	2.713	2.851
Nampt O/E + olapanib (10 μM, 48h)	1	3.101	2.559	3.659
	2	3.037	3.1	4.382
	3	3.305	2.771	1.833

## Sheet: Supple Figure 7
Supple Figure 7a
Group	Animal number	Hypothalamus
		CD38 activity (fold change)
i.c.v. Vehicle	1	1.05751
	2	1.04139
	3	0.901102
i.c.v. 78c	1	0.527193
	2	0.477083
	3	0.397537
Supplementary Figure 7b
Group	Animal number	Calorie intake (kcal / week)
		HFD
i.c.v. Vehicle	1	105.839
	2	118.607
	3	125.096
	4	104.154
	5	124.695
	6	142.519
	7	113.455
	8	107.481
i.c.v. 78c	1	106.59
	2	112.59
	3	113.699
	4	107.953
	5	117.83
	6	118.136
	7	119.131
Supplementary Figure 7c
Group	Animal number	Locomotor activity (counts / h)
		Day 1																								Day 2
		Day												Night												Day												Night
		8AM	9AM	10AM	11AM	12PM	1PM	2PM	3PM	4PM	5PM	6PM	7PM	8PM	9PM	10PM	11PM	12AM	1AM	2AM	3AM	4AM	5AM	6AM	7AM	8AM	9AM	10AM	11AM	12PM	1PM	2PM	3PM	4PM	5PM	6PM	7PM	8PM	9PM	10PM	11PM	12AM	1AM	2AM	3AM	4AM	5AM	6AM	7AM
i.c.v. Vehicle	1	11.3333	136.571	7.28571	25.3333	112.286	32.4286	5.33333	20.1429	6.71429	39	37.7143	284.857	700.667	1407.14	925.143	624.667	130.286	398.143	314.167	165.857	651.143	130.833	492.571	731	22.5	250.143	9.85714	112.833	183.429	7.57143	104.667	71.1429	28.4286	56	226.286	69.7143	1106.5	581.143	976.857	386.333	379.571	372.286	390.833	288.429	872.143	241	1218.43	150.857
	2	18.1667	96.5714	241	16.5	198	19.4286	175.667	31.8571	211.429	20.8333	152.143	388.429	2348.17	2617.14	1179.57	179.333	885.143	320.286	417.333	1292.71	770.143	550	1071	667.857	27.8333	108.143	20	262.333	20	277.857	12.3333	211.714	39.2857	387.833	25.8571	377.286	2536.83	1544.86	983.143	643.333	480.286	272.714	1386.33	445.429	987.714	532.333	896.286	1014.71
	3	131.333	62.2857	60.4286	80.3333	225.286	55.4286	168.167	95.1429	56.4286	190	48.5714	135.714	182.167	577.286	913.429	599	228.429	399	681.5	263.429	393.571	292	572.143	260.571	180.667	276.857	200.286	154.833	313.429	155.714	485.333	118	275	323.167	114.286	279.429	1607.83	1403	514.429	335.833	734.857	842.714	264.5	990.429	445.429	1354.33	943.714	399.714
	4	116.833	157.714	53.2857	175.833	23.1429	213.286	66	58.7143	118.429	120.833	313	68.1429	196.833	413.429	744.714	466.167	157.857	753.429	168	516.143	722.429	160.833	371.143	240.571	264.167	302	41.1429	44.8333	64.1429	372.429	13.8333	244.286	44.2857	144.833	49.8571	172.571	101.5	440.857	359.143	517.5	167.571	500.714	282.167	489.286	309.571	396.167	728.857	236.143
	5	83.3333	174.143	356	298.333	55	252.714	164.667	797.571	219.143	61.6667	154.571	177.429	443.5	531.286	420.714	1046	526.571	218.571	320	1066.43	659.429	268.5	687.143	319.714	100.833	211.429	194.571	86.5	236.714	917.571	66	195.571	119.143	234	123.143	140.857	555.5	1216.43	665.857	372.833	337.286	268	1462	851.143	301.286	786.833	463.571	1278.29
i.c.v. 78c	1	76.8333	5.14286	31.5714	23.3333	61	7.42857	8	9.71429	64.2857	4.66667	164.286	171.286	859.333	1169.86	638	279.333	388	205.286	322.5	266.571	113.429	524.833	412.429	273.286	79	105.571	32.1429	82.8333	138.857	59	121.5	41.5714	66	87.6667	86.4286	116.286	1207	844.714	128.857	453.5	106	769.143	159.5	141	358.286	152.833	898.857	331
	2	51.5	39.1429	23.8571	153.167	72.8571	53.1429	56.5	28.7143	28.5714	39.6667	35.5714	258.143	135.5	1584.14	1447.29	970.333	166.714	884.143	284.667	1827.71	191.857	1110	1673.71	424.286	504.5	22.5714	145.714	115	94.1429	67.4286	217	81.5714	102.286	164.5	165.714	212.429	1405	1894.43	912.857	951.5	237.143	1257.14	238.333	632.714	1265.29	1550.17	1267.57	289.857
	3	442.167	138.286	100.857	181	111.429	316.429	166.833	193.857	277.571	108.167	112.429	227.714	884.5	1931.43	1666.86	1960	1068.29	452.286	230.167	878.143	1097.29	98.5	529.143	296.429	438.167	88	244.286	243.5	247.429	264.286	70.8333	199	218.286	358	197.714	879	1521.67	2139.71	1547.71	869.333	402.143	796	1519.33	374.143	441.286	1164.17	1355.71	542
	4	95.5	36	34	26.6667	98	99.2857	13.6667	224.286	32.2857	122	69.8571	49.4286	504.667	538.714	838.286	88.8333	711.286	449.714	149.667	308.714	433.143	153.167	325.714	291.286	42.1667	23.4286	46.8571	72.8333	25.4286	29.4286	78.5	37	202.429	48.6667	81	122.571	766.167	831	445.286	984.833	332.429	199.429	901.167	243.143	121.571	815.667	378.857	320.714
	5	226	100.714	222.571	229.333	271.286	824	136.5	102.143	233.429	120.333	224.429	312.571	1001	1600.86	820.286	1946.83	324.286	1156.86	270	834.286	375.286	784	1050.86	283.571	584.833	1286.57	229	109	181.857	768.143	156.167	183.429	169.857	183.333	89.8571	398.143	980	1661.29	1387.71	591.5	359.143	532.571	1116.17	493.714	1337.57	328.333	1735.71	454.429
Supplementary Figure 7d
Group	Animal number	BAT cell sizes (μm2)	iWAT cell sizes (μm2)	gWAT cell sizes (μm2)
i.c.v. Vehicle	1	269.453	2235.26	3208.07
	2	463.255	2696.23	3236.97
	3	332.354	3667.39	5615.83
	4	277.9	2164.52	4415.59
	5	270.834	1876.53	3087.34
i.c.v. 78c	1	154.728	1213.97	2264.13
	2	168.355	1938.85	2484.98
	3	111.378	1401.98	1930.08
	4	100.62	1819.68	1925.03
	5	104.286	2022.78	2324.8
Supplementary Figure 7e
Group	Animal number	TH positive nerve fiber (Arbitrary unit / mm2)
		BAT	iWAT	gWAT
i.c.v. Vehicle	1	0.013334	0.026119	0.014346
	2	0.013375	0.025666	0.014493
	3	0.010143	0.021962	0.014719
	4	0.012592	0.020954	0.0151
	5	0.010998	0.022565	0.014877
i.c.v. 78c	1	0.021688	0.057449	0.023631
	2	0.021301	0.046291	0.025966
	3	0.02104	0.045694	0.02666
	4	0.017674	0.043404	0.02925
	5	0.01954	0.047144	0.026836

## Sheet: Supple Figure 8
Supplementary Figure 8
Group	Animal number	CD38 expression / ARH astrocytes (Arbitrary unit)
shControl-AAV	1	22.0591	34.3093	34.1942	27.8303	15.179	7.8516	20.8719	24.0757	23.6886	46.7591	56.7357	59.5354	27.87	24.3812	16.7346	7.87833	30.65	44.2605	29.0721	37.6584	32.2378	26.3664	21.2924	30.3954	32.282	21.189	16.1486	26.3738	25.3351	39.916	38.7566	17.9596	43.9512	44.8615	39.1498	35.5379	29.5765	34.6392	31.3435	50.2921
	2	32.3348	35.8563	39.8606	57.039	21.0754	38.217	45.3566	39.8965	26.5385	20.5632	44.7389	14.9126	24.178	21.3708	18.6921	31.3337	18.4303	22.8464	25.7494	30.4276	47.6857	11.1569	62.7474	55.3453	6.73094	44.2759	50.0015	25.8926	29.4482	38.1452	52.5759	33.6584	34.3161	55.1044	53.8771	27.8538	57.7242	56.0417	52.1208	45.073
	3	27.0903	34.9121	32.1956	16.923	40.5102	39.1472	40.7896	41.5696	40.9538	35.5544	25.1847	28.4273	32.6551	27.4195	22.7366	36.2549	44.2677	35.2805	34.8211	35.6503	21.4018	13.6257	17.1696	28.8103	28.1855	34.5313	25.6039	47.3121	37.4467	60.6579	9.08885	28.8316	36.9767	23.2365	22.9288	37.7463	28.5504	26.9991	11.849	16.7102
	4	47.9512	55.1583	49.6808	59.3322	58.2108	63.5053	53.4276	36.3076	28.8332	37.7757	7.75082	36.6409	64.1762	61.95	19.6362	5.81023	25.3101	19.6895	27.9081	27.9391	28.8286	46.3631	22.2305	59.5748	40.9826	41.1199	58.9667	38.4603	50.6063	60.7147	48.9182	88.505	76.5801	70.9372	31.6856	12.6287	64.8768	73.6704	35.6468	61.2456
	5	69.5285	60.0167	52.8345	39.3655	67.8145	41.1809	40.8434	27.17	28.2603	25.7271	18.2342	20.3542	42.4278	35.3042	37.3775	39.453	15.3993	19.4155	24.75	37.2335	30.274	18.1302	35.7428	45.5154	59.9518	67.2395	43.6303	41.046	27.9535	46.9023	30.3195	45.5622	31.1054	22.5994	26.1376	64.7334	61.2863	45.9235	42.5362	54.7464
shCd38-AAV	1	21.0624	26.546	36.0085	6.56802	33.8844	35.9485	9.85855	24.1548	6.17108	6.9276	10.9619	6.37707	21.5769	11.2687	24.4587	26.706	7.7374	7.88879	7.04239	6.07294	7.96293	15.8351	19.6924	9.13239	7.35067	4.95424	17.9196	8.85444	8.43887	6.18837	9.1747	6.19367	14.7012	6.95243	6.89945	20.8665	8.50484	25.972	20.2697	7.58762
	2	12.0106	12.6356	6.15118	6.67038	11.1192	11.8646	4.67033	21.523	5.05897	11.3879	6.47495	5.31978	9.05568	19.0187	15.0385	13.5919	25.3913	10.2579	5.04584	21.6004	10.2177	5.26778	15.0636	10.8778	8.88911	8.53879	6.57009	10.7825	5.88663	22.1802	5.78183	9.39003	6.0439	9.34074	10.3401	9.61614	9.90061	21.1642	7.83086	7.66578
	3	8.68511	7.20312	7.70988	7.70666	5.49473	10.1186	21.9892	10.3683	10.0683	8.85464	5.61982	7.51087	6.19864	8.06836	5.65871	5.41951	7.08741	6.33142	6.85659	7.64601	4.12644	3.99165	4.22437	4.45546	12.6415	6.77753	7.87032	6.48369	4.52415	6.06657	12.9771	8.27156	7.56205	7.12057	8.77843	4.84122	19.0703	4.19262	3.51788	4.44094
	4	17.1142	4.37674	4.50597	3.76717	4.96621	9.68279	4.86555	5.26396	16.828	14.261	4.72518	15.9771	4.72286	5.21672	18.6788	12.1516	12.6301	23.6037	17.8051	20.8544	18.9042	7.15118	22.2687	7.16739	8.17421	7.51006	5.81362	9.03893	10.0871	13.3869	22.5027	7.17835	6.51697	6.92058	6.59563	13.1407	4.47656	4.19177	15.4311	28.5797
	5	7.77197	6.93048	25.5879	5.14844	26.8839	40.2658	12.6766	6.38572	27.5255	17.4325	6.64483	10.3311	9.99863	31.0733	52.1316	9.27484	25.5785	22.4128	31.1376	6.10947	29.8992	13.7384	34.1329	36.9912	31.9962	5.06616	5.12147	37.1062	12.6756	22.1171	7.30946	11.1243	30.8061	15.2138	9.33276	24.1573	9.83408	11.8102	5.75207	7.18565

## Sheet: Supple Figure 9
Supple Figure 9
Group	Cell number	mRNA expression (fold change)
		Lhx / Gapdh	Agt / Gapdh	Emx2 / Gapdh
Cortex	1	1.039	0.963	0.953
	2	1.402	1.83	1.105
	3	1.607	1.457	1.439
Hippocampus	1	1.003	1.007	0.977
	2	0.928	0.861	0.943
	3	1.069	1.131	1.08
Hypothalamus	1	0.303	5.276	0.242
	2	0.323	5.113	0.243
	3	0.262	7.665	0.214
